# Supplementary material for: Criteria for the determination of maximal oxygen uptake in patients newly diagnosed with cancer: Baseline data from the randomized controlled trial of physical training and cancer (Phys-Can)
Source: PLoS One. 2020 Jun 11;15(6):e0234507. doi: 10.1371/journal.pone.0234507 (PMC7289625; doi:10.1371/journal.pone.0234507)
Supplement: S1 Dataset — (XLSX) [file pone.0234507.s001.xlsx]

## Sheet: Testresults_T0, VO2max, n=535
Participant	Diagnosis	Site	Age	Sex	Weight (kg)	Height (cm)	BMI	fR (breath/min)	HR_rest	HR_max	VO2max (ml/kg/min)	VEmax	Borgs RPE	Borg17	Borg18	Borg19	Testtime (min)	Plateau_150ml	Plateau_80ml	Plateau_50ml	Early_plateau	Max1_Not0	Cycle_1	Foxformula	85%_Fox	90%_Fox	95%_Fox	Tanakaformula	85%_Tanaka	90%_Tanaka	95%_Tanaka	RERmax	RER_1.0	RER_1.05	RER_1.10	RER_1.14	RER_1.15	RER_1.20	Fox85	Fox90	Fox95	Tanaka85	Tanaka90	Tanaka95	fR_above40	BMI_obese
1	1	1	58	2	91	161	35.1	36	72	169	31.4	81	18	1	1	0	8.3				missing	1		162	138	146	154	167	142	151	159	1.12	1	1	1	0	0	0	1	1	1	1	1	1	0	1
2	1	1	71	2	78	167	28	40	64	135	22.5	53	14	0	0	0	3.5	1	0	0	No	0		149	127	134	142	158	135	142	150	0.99	0	0	0	0	0	0	1	1	0	1	0	0	1	0
3	3	1	72	1	83	182	25.1	31	72	136	23	67	13	0	0	0	4	1	1	1	No	0		148	126	133	141	158	134	142	150	1.11	1	1	1	0	0	0	1	1	0	1	0	0	0	0
4	3	1	73	1	77	183	23	33	54	153	39	92	15	0	0	0	12	1	0	0	No	0		147	125	132	140	157	133	141	149	1.08	1	1	0	0	0	0	1	1	1	1	1	1	0	0
5	1	1	85	2	76	161	29.3	46	74	148	27.1	81	13	0	0	0	8.5	1	0	0	No	0		135	115	122	128	149	126	134	141	1.05	1	1	0	0	0	0	1	1	1	1	1	1	1	0
6	3	1	68	1	102	187	29.2	42	50	142	29.2	100	19	1	1	1	10.2	1	0	0	No	1		152	129	137	144	160	136	144	152	1.12	1	1	1	0	0	0	1	1	0	1	0	0	1	0
7	1	1	71	2	93	171	31.8	33	83	142	24.3	68	19	1	1	1	6.2	1	1	1	No	1		149	127	134	142	158	135	142	150	1.09	1	1	0	0	0	0	1	1	1	1	0	0	0	1
8	1	1	48	2	114	172	38.5	37	76	167	26.7	91	17	1	0	0	8.1	1	1	0	No	1		172	146	155	163	174	148	157	166	1.07	1	1	0	0	0	0	1	1	1	1	1	1	0	1
9	1	1	59	2	83	161	32	51	70	169	24.4	72	14	0	0	0	5.1	1	1	1	No	0		161	137	145	153	167	142	150	158	1.13	1	1	1	0	0	0	1	1	1	1	1	1	1	1
10	1	1	46	2	66	170	22.8	38	78	185	35.6	69	17	1	0	0	14.2	1	1	1	No	1		174	148	157	165	176	149	158	167	1.1	1	1	1	0	0	0	1	1	1	1	1	1	0	0
11	1	1	68	2	69	168	24.4	35	80	150	27.9	57	13	0	0	0	9	1	1	0	No	1		152	129	137	144	160	136	144	152	1	1	0	0	0	0	0	1	1	1	1	1	0	0	0
12	1	1	74	2	62	172	21	42	74	157	39.6	82	17	1	0	0	14	0	0	0	No	0		146	124	131	139	156	133	141	148	1	1	0	0	0	0	0	1	1	1	1	1	1	1	0
13	3	1	70	1	75	172	25.4	43	78	159	33.2	93	18	1	1	0	9	1	1	1	No	1		150	128	135	143	159	135	143	151	1.1	1	1	1	0	0	0	1	1	1	1	1	1	1	0
14	1	1	53	2	74	173	24.7	34	67	163	27.9	69	19	1	1	1	9.2	1	0	0	No	1		167	142	150	159	171	145	154	162	1.13	1	1	1	0	0	0	1	1	1	1	1	1	0	0
15	1	1	69	2	105	171	35.9	49	58	146	23.7	90	18	1	1	0	7.1	1	1	1	No	1		151	128	136	143	160	136	144	152	1.12	1	1	1	0	0	0	1	1	1	1	1	0	1	1
16	1	1	77	2	52	158	20.8	30	88	154	27.7	50	17	1	0	0	10	1	1	1	No	1		143	122	129	136	154	131	139	146	1.13	1	1	1	0	0	0	1	1	1	1	1	1	0	0
17	1	1	59	2	66	163	24.8	39	74	150	25.9	59	17	1	0	0	9.5	1	1	1	No	0		161	137	145	153	167	142	150	158	1.1	1	1	1	0	0	0	1	1	0	1	0	0	0	0
18	1	1	52	2	55	168	19.5	31	74	166	39.6	69	18	1	1	0	12	1	1	1	No	1		168	143	151	160	172	146	154	163	1.1	1	1	1	0	0	0	1	1	1	1	1	1	0	0
19	1	1	62	2	79	160	30.9	45	82	156	27	67	18	1	1	0	13.2	1	1	1	No	1		158	134	142	150	165	140	148	156	1.13	1	1	1	0	0	0	1	1	1	1	1	0	1	1
20	1	1	59	2	91	173	30.4	42	74	127	24.6	87	20	1	1	1	6	1	0	0	No	1		161	137	145	153	167	142	150	158	1.08	1	1	0	0	0	0	0	0	0	0	0	0	1	1
21	1	1	53	2	68	169	23.8	39	80	164	42.5	97	16	0	0	0	13	0	0	0	No	0		167	142	150	159	171	145	154	162	1.12	1	1	1	0	0	0	1	1	1	1	1	1	0	0
22	1	1	70	2	77	166	27.9	35	78	170	28.5	65	16	0	0	0	7.5	1	1	1	No	0		150	128	135	143	159	135	143	151	1.07	1	1	0	0	0	0	1	1	1	1	1	1	0	0
23	1	1	68	2	94	173	31.4	44	76	140	23.9	77	17	1	0	0	7	1	1	1	No	1		152	129	137	144	160	136	144	152	1.07	1	1	0	0	0	0	1	1	0	1	0	0	1	1
24	1	1	70	2	63	162	24	34	82	176	25.9	57	15	0	0	0	7	1	1	1	No	0		150	128	135	143	159	135	143	151	1.08	1	1	0	0	0	0	1	1	1	1	1	1	0	0
25	1	1	75	2	67	155	27.9	48	75	153	19.1	47	20	1	1	1	2.4	1	1	1	No	1		145	123	131	138	156	132	140	148	1.1	1	1	1	0	0	0	1	1	1	1	1	1	1	0
26	1	1	73	2	45	151	19.7	60	80	178	39.3	67	19	1	1	1	15.1	1	1	1	No	1		147	125	132	140	157	133	141	149	1.13	1	1	1	0	0	0	1	1	1	1	1	1	1	0
27	3	1	83	1	61	157	24.7	31	66	134	24.1	59	15	0	0	0	5	1	1	1	No	0		137	116	123	130	150	127	135	142	1.01	1	0	0	0	0	0	1	1	1	1	0	0	0	0
28	3	1	65	1	98	164	36.4	41	64	122	28.3	86	18	1	1	0	10.1	1	1	0	No	1		155	132	140	147	163	138	146	154	1.08	1	1	0	0	0	0	0	0	0	0	0	0	1	1
29	1	1	38	2	60	152	26	45	62	181	44.9	77	20	1	1	1	12	1	0	0	No	1		182	155	164	173	181	154	163	172	1.07	1	1	0	0	0	0	1	1	1	1	1	1	1	0
30	1	1	45	2	109	173	36.4	33	73	174	29.2	100	17	1	0	0	8	1	1	0	No	1		175	149	158	166	177	150	159	168	1.07	1	1	0	0	0	0	1	1	1	1	1	1	0	1
31	1	1	74	2	61	177	19.5	40	72	152	29.9	73	15	0	0	0	10.3	1	0	0	No	0		146	124	131	139	156	133	141	148	1.11	1	1	1	0	0	0	1	1	1	1	1	1	1	0
32	1	1	63	2	73	173	24.4	37	72	146	29.8	65	13	0	0	0	10	1	0	0	No	0		157	133	141	149	164	139	148	156	1.11	1	1	1	0	0	0	1	1	0	1	0	0	0	0
33	1	1	48	2	66	175	21.6	50	63	176	35.5	87	17	1	0	0	11.2	1	1	1	No	1		172	146	155	163	174	148	157	166	1.13	1	1	1	0	0	0	1	1	1	1	1	1	1	0
34	1	1	40	2	68	158	27.2	30	76	180	27	54	17	1	0	0	10	0	0	0	No	1		180	153	162	171	180	153	162	171	1.11	1	1	1	0	0	0	1	1	1	1	1	1	0	0
35	3	1	74	1	73	177	23.3	38	62	140	29.8	88	13	0	0	0	11	1	1	1	No	0		146	124	131	139	156	133	141	148	1.12	1	1	1	0	0	0	1	1	1	1	0	0	0	0
36	1	1	55	2	53	153	22.6	49	54	157	28.9	65	18	1	1	0	10.1	1	0	0	No	1		165	140	149	157	170	144	153	161	1.13	1	1	1	0	0	0	1	1	1	1	1	0	1	0
37	3	1	70	1	65			42	68	171	42.3	88	18	1	1	0	12.1	1	0	0	No	1		150	128	135	143	159	135	143	151	1.12	1	1	1	0	0	0	1	1	1	1	1	1	1
38	1	1	65	2	63	171	21.5	33	86	160	28.4	60	15	0	0	0	8.4	0	0	0	No	0		155	132	140	147	163	138	146	154	1.09	1	1	0	0	0	0	1	1	1	1	1	1	0	0
39	3	1	75	1	71	166	25.8	47	74	158	25.2	83	20	1	1	1	1.4	0	0	0	No	0		145	123	131	138	156	132	140	148	1.13	1	1	1	0	0	0	1	1	1	1	1	1	1	0
40	1	1	61	2	110	166	39.9	44	80	153	23.3	82	17	1	0	0	6	0	0	0	No	1		159	135	143	151	165	141	149	157	1.08	1	1	0	0	0	0	1	1	1	1	1	0	1	1
41	1	1	42	2	60	166	21.8	53	69	180	37.8	68	18	1	1	0	18.1	1	0	0	No	1		178	151	160	169	179	152	161	170	1.09	1	1	0	0	0	0	1	1	1	1	1	1	1	0
42	1	1	75	2	75	168	26.6	33	72	141	16.2	50	17	1	0	0	6.3	1	1	1	No	1		145	123	131	138	156	132	140	148	1.1	1	1	1	0	0	0	1	1	1	1	1	0	0	0
43	1	1	61	2	71	154	29.9	39	90	154	25.3	58	18	1	1	0	6.1	1	0	0	No	1		159	135	143	151	165	141	149	157	1	1	0	0	0	0	0	1	1	1	1	1	0	0
44	1	1	64	2	75	172	25.4	34	68	169	25.7	48					7.1	1	1	0	No	0		156	133	140	148	163	139	147	155	0.95	0	0	0	0	0	0	1	1	1	1	1	1	0	0
45	1	1	65	2	82	164	30.5	35	67	147	28.5	66	15	0	0	0	9	1	1	1	No	1		155	132	140	147	163	138	146	154	1.07	1	1	0	0	0	0	1	1	0	1	1	0	0	1
46	1	1	40	2	70	171	23.9	48	74	181	46.2	106	19	1	1	1	14	1	0	0	No	1		180	153	162	171	180	153	162	171	1.08	1	1	0	0	0	0	1	1	1	1	1	1	1	0
47	1	1	55	2	91	170	31.5	43	78	175	28.1	77	18	1	1	0	10.3	1	1	0	No	1		165	140	149	157	170	144	153	161	1.06	1	1	0	0	0	0	1	1	1	1	1	1	1	1
48	1	1	68	2	96	163	36.1	42	60	118	18	61	19	1	1	1	5.5	1	1	0	No	1		152	129	137	144	160	136	144	152	1.08	1	1	0	0	0	0	0	0	0	0	0	0	1	1
49	1	1	72	2	95			39	80	151	25.5	83	17	1	0	0	7.4	1	1	0	No	1		148	126	133	141	158	134	142	150	1.08	1	1	0	0	0	0	1	1	1	1	1	1	0
50	1	1	64	2	57	162	21.7	27	76	155	30.5	50	15	0	0	0	9	0	0	0	No	1		156	133	140	148	163	139	147	155	1.04	1	0	0	0	0	0	1	1	1	1	1	0	0	0
51	1	1	72	2	67	160	26.2	36	64	167	25.5	52	17	1	0	0	12	1	1	1	No	1		148	126	133	141	158	134	142	150	1.1	1	1	1	0	0	0	1	1	1	1	1	1	0	0
52	3	1	67	1	106	187	30.3	32	72	138	24.8	75	17	1	0	0	8.1	1	1	1	No	1		153	130	138	145	161	137	145	153	1.06	1	1	0	0	0	0	1	1	0	1	0	0	0	1
53	3	1	61	1	84	174	27.7	41	84	177	31.4	91	19	1	1	1	11.1	1	0	0	No	1		159	135	143	151	165	141	149	157	1.11	1	1	1	0	0	0	1	1	1	1	1	1	1	0
54	1	1	63	2	81	165	29.8	31	76	145	22.3	52	17	1	0	0	5	1	0	0	No	1		157	133	141	149	164	139	148	156	1.09	1	1	0	0	0	0	1	1	0	1	0	0	0	0
55	3	1	74	1	78	171	26.7	50	66	131	33.9	82	17	1	0	0	11.2	1	0	0	No	1		146	124	131	139	156	133	141	148	1.09	1	1	0	0	0	0	1	0	0	0	0	0	1	0
56	1	1	54	2	88	169	30.8	52	86	178	27	87	17	1	0	0	12.1	1	1	1	No	1		166	141	149	158	170	145	153	162	1.11	1	1	1	0	0	0	1	1	1	1	1	1	1	1
57	3	1	72	1	91	184	26.9	56	60	158	38.5	133	16	0	0	0	12	1	1	1	No	1		148	126	133	141	158	134	142	150	1.1	1	1	1	0	0	0	1	1	1	1	1	1	1	0
58	1	1	63	2	65	162	24.8	38	78	154	30.3	64	17	1	0	0	12.3	1	1	1	No	1		157	133	141	149	164	139	148	156	1.07	1	1	0	0	0	0	1	1	1	1	1	0	0	0
59	3	1	64	1	71	169	24.9	41	87	184	31.9	80	17	1	0	0	12.1	1	1	0	No	1		156	133	140	148	163	139	147	155	1.08	1	1	0	0	0	0	1	1	1	1	1	1	1	0
60	1	1	74	2	65	161	25.1	43	70	143	25.2	70	17	1	0	0	4	1	1	1	No	1		146	124	131	139	156	133	141	148	1.09	1	1	0	0	0	0	1	1	1	1	1	0	1	0
61	3	1	71	1	77	178	24.3	32	60	157	37.8	102	15	0	0	0	12	1	0	0	No	0		149	127	134	142	158	135	142	150	1.11	1	1	1	0	0	0	1	1	1	1	1	1	0	0
62	1	1	74	2	68	163	25.6	34	76	152	26.2	60	19	1	1	1	9.3	1	1	1	No	1		146	124	131	139	156	133	141	148	1.11	1	1	1	0	0	0	1	1	1	1	1	1	0	0
63	1	1	62	2	64	164	23.8	56	60	171	32.3	79	20	1	1	1	13.2	1	1	0	No	1		158	134	142	150	165	140	148	156	1.07	1	1	0	0	0	0	1	1	1	1	1	1	1	0
64	1	1	43	2	90	170	31.1	32	74	150	21.7	56	17	1	0	0	7	0	0	0	No	0		177	150	159	168	178	151	160	169	0.99	0	0	0	0	0	0	0	0	0	0	0	0	0	1
65	1	1	67	2	68	168	24.1	29	64	157	26.8	52	19	1	1	1	9.1	1	1	1	No	1		153	130	138	145	161	137	145	153	1.11	1	1	1	0	0	0	1	1	1	1	1	1	0	0
66	2	1	70	1	70	174	23.1	22	72	155	25.5	52	13	0	0	0	9	1	1	1	No	0		150	128	135	143	159	135	143	151	1.06	1	1	0	0	0	0	1	1	1	1	1	1	0	0
67	1	1	68	2	80	165	29.4	41	94	150	22.1	69	18	1	1	0	6	1	1	1	No	1		152	129	137	144	160	136	144	152	1.04	1	0	0	0	0	0	1	1	1	1	1	0	1	0
68	3	1	75	1	76	170	26.3	32	68	160	34.9	89	17	1	0	0	12.1	0	0	0	No	1		145	123	131	138	156	132	140	148	1.12	1	1	1	0	0	0	1	1	1	1	1	1	0	0
69	1	1	76	2	75	170	26	29	62	143	22	46	17	1	0	0	7	1	1	0	No	0		144	122	130	137	155	132	139	147	0.98	0	0	0	0	0	0	1	1	1	1	1	0	0	0
70	1	1	74	2	58	157	23.5	38	64	121	26.3	57	16	0	0	0	9	1	0	0	No	1		146	124	131	139	156	133	141	148	1.04	1	0	0	0	0	0	0	0	0	0	0	0	0	0
71	3	1	73	1	89	176	28.7	38	78	167	25.8	94	20	1	1	1	3	1	0	0	No	1		147	125	132	140	157	133	141	149	1.09	1	1	0	0	0	0	1	1	1	1	1	1	0	0
72	2	1	73	1	81	171	27.7	35	62	130	26.1	87	13	0	0	0	7	1	1	1	No	0		147	125	132	140	157	133	141	149	1.11	1	1	1	0	0	0	1	0	0	0	0	0	0	0
73	1	1	42	2	68	167	24.4	49	74	185	41.9	110	18	1	1	0	13	1	1	1	No	1		178	151	160	169	179	152	161	170	1.13	1	1	1	0	0	0	1	1	1	1	1	1	1	0
74	1	1	71	2	68	165	25	36	76	161	27.4	67	15	0	0	0	7.3	1	1	1	No	0		149	127	134	142	158	135	142	150	1.12	1	1	1	0	0	0	1	1	1	1	1	1	0	0
75	3	1	63	1	97	186	28	30	84	130	26	79	17	1	0	0	9.4	1	1	0	No	1		157	133	141	149	164	139	148	156	1.1	1	1	1	0	0	0	0	0	0	0	0	0	0	0
76	1	2	58	2	102	172	34.5	40	88	160	23.1	73	19	1	1	1	7.4	1	1	1	No	1		162	138	146	154	167	142	151	159	1.02	1	0	0	0	0	0	1	1	1	1	1	1	1	1
77	1	2	64	2	61	164	22.7	30	72	153	26.8	55	17	1	0	0	8.1	1	0	0	No	1		156	133	140	148	163	139	147	155	1.1	1	1	1	0	0	0	1	1	1	1	1	0	0	0
78	2	2	66	1	70	172	23.7	29	70	143	25.9	55	13	0	0	0	8.1	1	0	0	No	0		154	131	139	146	162	138	146	154	1.03	1	0	0	0	0	0	1	1	0	1	0	0	0	0
79	1	2	62	2	68	165	25	45	80	173	29.2	70	18	1	1	0	9.4	1	1	1	No	1		158	134	142	150	165	140	148	156	1.12	1	1	1	0	0	0	1	1	1	1	1	1	1	0
80	1	2	69	2	79	161	30.5	38	73	131	24.7	65	18	1	1	0	7	1	1	1	No	1		151	128	136	143	160	136	144	152	1.02	1	0	0	0	0	0	1	0	0	0	0	0	0	1
81	1	2	65	2	75	163	28.2	57	65	151	27.2	75	18	1	1	0	8.3	1	1	1	No	1		155	132	140	147	163	138	146	154	1.06	1	1	0	0	0	0	1	1	1	1	1	0	1	0
82	2	3	63	1	77	184	22.7	30	90	159	25	72	19	1	1	1	9.2	0	0	0	No	1		157	133	141	149	164	139	148	156	1.13	1	1	1	0	0	0	1	1	1	1	1	1	0	0
83	1	3	49	2	107	169	37.5	45	97	194	26.8	112	19	1	1	1	8.5	1	1	1	No	1		171	145	154	162	174	148	156	165	1.11	1	1	1	0	0	0	1	1	1	1	1	1	1	1
84	3	3	70	1	101	167	36.2	34	88	188	16.2	58	20	1	1	1	4.5	1	1	1	No	1		150	128	135	143	159	135	143	151	1.04	1	0	0	0	0	0	1	1	1	1	1	1	0	1
85	1	3	64	2	67	170	23.2	34	69	173	31.9	74	18	1	1	0	10.3	1	1	1	No	1		156	133	140	148	163	139	147	155	1.1	1	1	1	0	0	0	1	1	1	1	1	1	0	0
86	1	3	72	2	61	161	23.5	35	68	159	24.2	63	18	1	1	0	6.5	1	1	0	No	1		148	126	133	141	158	134	142	150	1.06	1	1	0	0	0	0	1	1	1	1	1	1	0	0
87	1	3	64	2	73	172	24.7	38	93	157	21.1	66	20	1	1	1	6	1	1	1	No	1		156	133	140	148	163	139	147	155	1.01	1	0	0	0	0	0	1	1	1	1	1	1	0	0
88	1	3	64	2	70	159	27.7	48	74	156	23.2	69					7.5	1	1	1	No	1		156	133	140	148	163	139	147	155	1.1	1	1	1	0	0	0	1	1	1	1	1	1	1	0
89	1	3	68	2	56	167	20.1	48	75	187	30.7	74	19	1	1	1	8.3	1	0	0	No	1		152	129	137	144	160	136	144	152	1.13	1	1	1	0	0	0	1	1	1	1	1	1	1	0
90	1	3	36	2	103	168	36.5	33	68	174	25.5	94	19	1	1	1	8.4	0	0	0	No	1		184	156	166	175	183	155	165	174	1.1	1	1	1	0	0	0	1	1	0	1	1	1	0	1
91	1	3	64	2	115	174	38	39	62	135	19.6	86	20	1	1	1	6.1	1	0	0	No	1		156	133	140	148	163	139	147	155	1.05	1	1	0	0	0	0	1	0	0	0	0	0	0	1
92	1	3	61	2	64	157	26	30	86	146	22.3	49	19	1	1	1	7.2	1	1	1	No	1		159	135	143	151	165	141	149	157	1.05	1	1	0	0	0	0	1	1	0	1	0	0	0	0
93	1	3	53	2	87	176	28.1	29	104	185	29.3	79	18	1	1	0	10.5	1	1	1	No	1		167	142	150	159	171	145	154	162	1.12	1	1	1	0	0	0	1	1	1	1	1	1	0	0
94	3	3	72	1	117	183	34.9	33	66	106	18.6	77	17	1	0	0	6.2	1	1	0	No	1		148	126	133	141	158	134	142	150	1.06	1	1	0	0	0	0	0	0	0	0	0	0	0	1
95	3	3	78	1	85	179	26.5	27	80	146	22.9	72	14	0	0	0	7.1	0	0	0	No	0		142	121	128	135	153	130	138	146	1.13	1	1	1	0	0	0	1	1	1	1	1	1	0	0
96	1	3	70	2	63	165	23.1	39	76	176	26.1	70	17	1	0	0	9.3	1	1	1	No	1		150	128	135	143	159	135	143	151	1.11	1	1	1	0	0	0	1	1	1	1	1	1	0	0
97	1	3	54	2	64	158	25.6	31	65	137	27.5	59	20	1	1	1	11.3	1	1	0	No	1		166	141	149	158	170	145	153	162	1.12	1	1	1	0	0	0	0	0	0	0	0	0	0	0
98	1	3	75	2	63	169	22.1	42	69	151	18.9	45	18	1	1	0	6.3	1	1	0	No	1		145	123	131	138	156	132	140	148	1.08	1	1	0	0	0	0	1	1	1	1	1	1	1	0
99	1	3	72	2	70	160	27.3	30	89	175	25.6	62	19	1	1	1	8.4	1	0	0	No	1		148	126	133	141	158	134	142	150	1.09	1	1	0	0	0	0	1	1	1	1	1	1	0	0
100	1	3	55	2	72	168	25.5	33	67	171	30	64	17	1	0	0	10	0	0	0	No	1		165	140	149	157	170	144	153	161	1.1	1	1	1	0	0	0	1	1	1	1	1	1	0	0
101	1	3	53	2	92	164	34.2	53	55	168	19.6	66	19	1	1	1	7.1	1	1	1	No	0		167	142	150	159	171	145	154	162	1.01	1	0	0	0	0	0	1	1	1	1	1	1	1	1
102	1	3	60	2	81	181	24.7	42	68	145	25.9	74	17	1	0	0	7.1	1	0	0	No	0		160	136	144	152	166	141	149	158	0.98	0	0	0	0	0	0	1	1	0	1	0	0	1	0
103	1	3	34	2	66	170	22.8	51	72	187	59	99	19	1	1	1	14	1	0	0	No	1		186	158	167	177	184	157	166	175	1.1	1	1	1	0	0	0	1	1	1	1	1	1	1	0
104	1	3	58	2	92	173	30.7	22	84	124	13.6	39					5	1	1	0	No	0	1	162	138	146	154	167	142	151	159	0.97	0	0	0	0	0	0	0	0	0	0	0	0	0	1
105	1	3	56	2	66	156	27.1	53	86	169	24.6	53	19	1	1	1	7.3	1	1	1	No	1		164	139	148	156	169	143	152	160	1.06	1	1	0	0	0	0	1	1	1	1	1	1	1	0
106	1	3	53	2	91	179	28.4	41	84	164	28	92	19	1	1	1	9.3	1	1	0	No	1		167	142	150	159	171	145	154	162	1.12	1	1	1	0	0	0	1	1	1	1	1	1	1	0
107	1	3	72	2	67	179	20.9	22	58	106	16.6	41	15	0	0	0	6	1	1	0	No	0		148	126	133	141	158	134	142	150	0.88	0	0	0	0	0	0	0	0	0	0	0	0	0	0
108	3	3	72	1	110	178	34.7	33	82	162	20.8	93	15	0	0	0	6.1	1	1	1	No	0		148	126	133	141	158	134	142	150	1.08	1	1	0	0	0	0	1	1	1	1	1	1	0	1
109	1	3	82	2	69	163	26	16	75	109	13.6	27	16	0	0	0	4.2	1	1	0	No	0		138	117	124	131	151	128	136	143	0.95	0	0	0	0	0	0	0	0	0	0	0	0	0	0
110	1	3	72	2	71			48	69	158	18.7	66	19	1	1	1	6.1				missing	1		148	126	133	141	158	134	142	150	1.01	1	0	0	0	0	0	1	1	1	1	1	1	1
111	1	3	73	2	58	164	21.6	40	76	180	29.9	72	17	1	0	0	7.4	1	1	0	No	0		147	125	132	140	157	133	141	149	1.11	1	1	1	0	0	0	1	1	1	1	1	1	1	0
112	1	3	51	2	62	159	24.5	31	64	177	36	72	19	1	1	1	19.4	1	0	0	No	1		169	144	152	161	172	146	155	164	1.11	1	1	1	0	0	0	1	1	1	1	1	1	0	0
113	1	3	52	2	64	162	24.4	39	58	174	33.7	75	16	0	0	0	11	1	0	0	No	0		168	143	151	160	172	146	154	163	1.09	1	1	0	0	0	0	1	1	1	1	1	1	0	0
114	3	3	69	1	91	173	30.4	30	64	108	22.1	65	18	1	1	0	6.4	1	0	0	No	1		151	128	136	143	160	136	144	152	1	1	0	0	0	0	0	0	0	0	0	0	0	0	1
115	1	3	44	2	119	179	37.1	42	79	188	22.6	100	19	1	1	1	7.3	1	0	0	No	1		176	150	158	167	177	151	159	168	1.11	1	1	1	0	0	0	1	1	1	1	1	1	1	1
116	3	3	73	1	83	186	24	29	83	186	24.1	75	17	1	0	0	7.5	0	0	0	No	1	1	147	125	132	140	157	133	141	149	1.1	1	1	1	0	0	0	1	1	1	1	1	1	0	0
117	1	3	73	2	60	166	21.8	36	81	166	25.9	52	18	1	1	0	9.3	1	1	1	No	1		147	125	132	140	157	133	141	149	1.05	1	1	0	0	0	0	1	1	1	1	1	1	0	0
118	3	3	73	1	74	172	25	38	95	162	26.4	78	17	1	0	0	8.4	1	0	0	No	1		147	125	132	140	157	133	141	149	0.99	0	0	0	0	0	0	1	1	1	1	1	1	0	0
119	1	3	70	2	54	170	18.7	35	76	158	26.3	49	18	1	1	0	9.3	1	1	1	No	1		150	128	135	143	159	135	143	151	1.05	1	1	0	0	0	0	1	1	1	1	1	1	0	0
120	1	3	51	2	76	173	25.4	45	53	160	36.3	88	19	1	1	1	12.1	1	0	0	No	1		169	144	152	161	172	146	155	164	1.13	1	1	1	0	0	0	1	1	0	1	1	0	1	0
121	1	3	35	2	70	176	22.6	44	62	164	40	106	19	1	1	1	12.4	1	0	0	No	1		185	157	167	176	184	156	165	174	1.09	1	1	0	0	0	0	1	0	0	1	0	0	1	0
122	1	3	55	2	70	162	26.7	38	81	154	24.1	63	19	1	1	1	9	1	0	0	No	0		165	140	149	157	170	144	153	161	1	1	0	0	0	0	0	1	1	0	1	1	0	0	0
123	3	3	77	1	83	180	25.6	29	68	144	24.4	69	15	0	0	0	4.4	1	1	1	No	0		143	122	129	136	154	131	139	146	1.04	1	0	0	0	0	0	1	1	1	1	1	0	0	0
124	2	3	72	1	84	178	26.5	42	66	130	26.3	106	18	1	1	0	8.3	1	1	0	No	1		148	126	133	141	158	134	142	150	1.07	1	1	0	0	0	0	1	0	0	0	0	0	1	0
125	3	3	62	1	97	184	28.7	31	64	150	27.6	93	18	1	1	0	10.3	1	0	0	No	1		158	134	142	150	165	140	148	156	1.08	1	1	0	0	0	0	1	1	0	1	1	0	0	0
126	1	3	65	2	69	163	26	41	75	170	24.6	86	17	1	0	0	7.3	1	0	0	No	1		155	132	140	147	163	138	146	154	1.11	1	1	1	0	0	0	1	1	1	1	1	1	1	0
127	1	3	54	2	73	170	25.3	36	63	154	35.5	83	20	1	1	1	10.4	1	0	0	No	1		166	141	149	158	170	145	153	162	0.96	0	0	0	0	0	0	1	1	0	1	1	0	0	0
128	1	3	71	2	74	177	23.6	32	79	137	24.8	67	16	0	0	0	7.3	1	1	0	No	1		149	127	134	142	158	135	142	150	1.09	1	1	0	0	0	0	1	1	0	1	0	0	0	0
129	3	3	77	1	71	172	24	37	59		28	73	19	1	1	1	9	1	1	0	No	1		143	122	129	136	154	131	139	146	1	1	0	0	0	0	0							0	0
130	1	3	64	2	92	162	35.1	48	80	164	18.1	63	15	0	0	0	6.3	1	1	1	No	1		156	133	140	148	163	139	147	155	1.05	1	1	0	0	0	0	1	1	1	1	1	1	1	1
131	1	3	58	2	84	173	28.1	37	57	161	24.8	59	18	1	1	0	10.5	1	1	1	No	1		162	138	146	154	167	142	151	159	1.05	1	1	0	0	0	0	1	1	1	1	1	1	0	0
132	1	3	22	2	49	165	18	29	89	173	28.6	46	20	1	1	1	8.5	1	0	0	No	0	1	198	168	178	188	193	164	173	183	1.09	1	1	0	0	0	0	1	0	0	1	0	0	0	0
133	1	3	56	2	55	161	21.2	39	75	186	33.7	72	20	1	1	1	10.4	1	0	0	No	1		164	139	148	156	169	143	152	160	1.09	1	1	0	0	0	0	1	1	1	1	1	1	0	0
134	1	3	75	2	78	168	27.6	36	58	99	15.9	45	17	1	0	0	5.3	1	1	1	No	1		145	123	131	138	156	132	140	148	1.02	1	0	0	0	0	0	0	0	0	0	0	0	0	0
135	1	3	57	2	109	174	36	34	92	153	20.1	76	19	1	1	1	6	0	0	0	No	1		163	139	147	155	168	143	151	160	0.97	0	0	0	0	0	0	1	1	0	1	1	0	0	1
136	1	3	73	2	98	161	37.8	37	66	122	19.7	79	19	1	1	1	6.4	1	0	0	No	1		147	125	132	140	157	133	141	149	1.13	1	1	1	0	0	0	0	0	0	0	0	0	0	1
137	1	3	63	2	76	161	29.3	34	61	166	22.1	54	19	1	1	1	6.2	1	1	1	No	1		157	133	141	149	164	139	148	156	1.05	1	1	0	0	0	0	1	1	1	1	1	1	0	0
138	1	3	73	2	58	154	24.5	33	73		21.7	51	15	0	0	0	5.4	1	1	1	No	0		147	125	132	140	157	133	141	149	1.09	1	1	0	0	0	0							0	0
139	1	3	62	2	92	172	31.1	23	86	147	18.1	47	17	1	0	0	4	1	0	0	No	0		158	134	142	150	165	140	148	156	0.85	0	0	0	0	0	0	1	1	0	1	0	0	0	1
140	1	3	72	2	79	174	26.1	33	71	150	23.7	68	19	1	1	1	10.6	1	1	1	No	1	1	148	126	133	141	158	134	142	150	1.1	1	1	1	0	0	0	1	1	1	1	1	1	0	0
141	1	3	60	2	75	168	26.6	47	87	152	20.5	57	18	1	1	0	6.2	1	1	0	No	1		160	136	144	152	166	141	149	158	0.93	0	0	0	0	0	0	1	1	0	1	1	0	1	0
142	1	3	35	2	51	169	17.9	25	71	162	32.3	38	20	1	1	1	9	0	0	0	No	0		185	157	167	176	184	156	165	174	0.87	0	0	0	0	0	0	1	0	0	1	0	0	0	0
143	3	3	69	1	102	179	31.8	40	61	142	30.1	105	19	1	1	1	9.1	1	0	0	No	1		151	128	136	143	160	136	144	152	1.04	1	0	0	0	0	0	1	1	0	1	0	0	1	1
144	1	3	60	2	85	175	27.8	46	89	179	28.7	90	18	1	1	0	9.3	1	0	0	No	1		160	136	144	152	166	141	149	158	1.07	1	1	0	0	0	0	1	1	1	1	1	1	1	0
145	1	3	72	2	83	176	26.8	32	63	129	20	56	14	0	0	0	7.4	1	1	1	No	0		148	126	133	141	158	134	142	150	0.98	0	0	0	0	0	0	1	0	0	0	0	0	0	0
146	1	3	54	2	73	170	25.3	40	75	188	31.5	95	18	1	1	0	10.1	1	1	0	No	1		166	141	149	158	170	145	153	162	1.09	1	1	0	0	0	0	1	1	1	1	1	1	1	0
147	1	3	68	2	63	172	21.3	39	67	151	25.3	65	20	1	1	1	6.5	1	0	0	No	0		152	129	137	144	160	136	144	152	1.13	1	1	1	0	0	0	1	1	1	1	1	0	0	0
148	1	3	42	2	69			31		171	23.3	56					8	1	1	0	No	1		178	151	160	169	179	152	161	170	1.13	1	1	1	0	0	0	1	1	1	1	1	1	0
149	3	3	61	1	78	168	27.6	29	61	152	34.7	88	19	1	1	1	11.1	1	1	0	No	1		159	135	143	151	165	141	149	157	1.1	1	1	1	0	0	0	1	1	1	1	1	0	0	0
150	2	3	77	2	63	163	23.7	27	70	185	24.1	49					11	1	0	0	No	1		143	122	129	136	154	131	139	146	1.12	1	1	1	0	0	0	1	1	1	1	1	1	0	0
151	1	3	53	2	72	173	24.1	37	69	168	42.5	99	18	1	1	0	13.3	1	1	1	No	1		167	142	150	159	171	145	154	162	1.12	1	1	1	0	0	0	1	1	1	1	1	1	0	0
152	1	3	77	2	69	164	25.7	38	77	170	19	54	15	0	0	0	5.3	1	1	0	No	1		143	122	129	136	154	131	139	146	1.03	1	0	0	0	0	0	1	1	1	1	1	1	0	0
153	1	3	66	2	52	169	18.2	31	74	180	30.7	44	20	1	1	1	9.2	1	1	1	No	1		154	131	139	146	162	138	146	154	1.12	1	1	1	0	0	0	1	1	1	1	1	1	0	0
154	1	3	69	2	73	160	28.5	37	75	146	24.2	52	19	1	1	1	8.1	1	1	1	No	1		151	128	136	143	160	136	144	152	1	1	0	0	0	0	0	1	1	1	1	1	0	0	0
155	1	3	48	2	87	166	31.6	52	80	180	37.9	122	19	1	1	1	11.3	1	1	1	No	1		172	146	155	163	174	148	157	166	1.13	1	1	1	0	0	0	1	1	1	1	1	1	1	1
156	1	3	35	2	66	164	24.5	46	80	187	47.5	109	20	1	1	1	15.2	1	0	0	No	1		185	157	167	176	184	156	165	174	1.08	1	1	0	0	0	0	1	1	1	1	1	1	1	0
157	1	3	74	2	73	168	25.9	21	60	132	23.7	39	18	1	1	0	7.4	1	1	0	No	0		146	124	131	139	156	133	141	148	0.96	0	0	0	0	0	0	1	1	0	0	0	0	0	0
158	1	3	53	2	75	174	24.8	39	54	176	32.4	110	18	1	1	0	9.6	1	1	1	No	1		167	142	150	159	171	145	154	162	1.1	1	1	1	0	0	0	1	1	1	1	1	1	0	0
159	3	3	75	1	77	170	26.6	38	80	160	30.3	104	17	1	0	0	10.2	1	0	0	No	1		145	123	131	138	156	132	140	148	1.1	1	1	1	0	0	0	1	1	1	1	1	1	0	0
160	3	3	78	1	77	180	23.8	37	66	140	30.9	101	18	1	1	0	9.4	1	1	0	No	1		142	121	128	135	153	130	138	146	1.06	1	1	0	0	0	0	1	1	1	1	1	0	0	0
161	1	3	66	2	68	157	27.6	40	68	161	28.4	77	18	1	1	0	8.1	1	0	0	No	1		154	131	139	146	162	138	146	154	1.08	1	1	0	0	0	0	1	1	1	1	1	1	1	0
162	1	3	59	2	85	167	30.5	38	70	166	25.8	72	18	1	1	0	8.3	1	1	1	No	0		161	137	145	153	167	142	150	158	1.01	1	0	0	0	0	0	1	1	1	1	1	1	0	1
163	1	3	58	2	69	172	23.3	41	69	151	20.4	53	17	1	0	0	8.1	1	1	0	No	1		162	138	146	154	167	142	151	159	0.96	0	0	0	0	0	0	1	1	0	1	1	0	1	0
164	1	3	49	2	77	160	30.1	32	77	133	21.4	53	18	1	1	0	6.2	1	0	0	No	1		171	145	154	162	174	148	156	165	1.09	1	1	0	0	0	0	0	0	0	0	0	0	0	1
165	1	3	49	2	66	162	25.1	46	64	169	35.7	94	20	1	1	1	16.5	1	1	0	No	1		171	145	154	162	174	148	156	165	1.13	1	1	1	0	0	0	1	1	1	1	1	1	1	0
166	3	3	70	1	92	180	28.4	30	60	146	25.6	92	19	1	1	1	11.1	1	1	1	No	1		150	128	135	143	159	135	143	151	1.13	1	1	1	0	0	0	1	1	1	1	1	0	0	0
167	1	3	50	2	74	168	26.2	39	80	171	29.2	78	19	1	1	1	9.1	1	1	0	No	1		170	145	153	162	173	147	156	164	1.08	1	1	0	0	0	0	1	1	1	1	1	1	0	0
168	1	3	66	2	84	173	28.1	48	77	164	21.6	84	19	1	1	1	13.3	1	1	1	No	1	1	154	131	139	146	162	138	146	154	1.06	1	1	0	0	0	0	1	1	1	1	1	1	1	0
169	1	3	50	2	79	173	26.4	27	86	171	27.4	64	19	1	1	1	10.3	0	0	0	No	1		170	145	153	162	173	147	156	164	1.09	1	1	0	0	0	0	1	1	1	1	1	1	0	0
170	3	3	75	1	93	187	26.6	36	71	142	23.9	91	18	1	1	0	8.1	0	0	0	No	1		145	123	131	138	156	132	140	148	1	1	0	0	0	0	0	1	1	1	1	1	0	0	0
171	1	3	40	2	56	171	19.2	40	58	183	40.4	92	19	1	1	1	12.4	0	0	0	No	1		180	153	162	171	180	153	162	171	1.12	1	1	1	0	0	0	1	1	1	1	1	1	1	0
172	1	3	49	2	63	173	21	45	59	172	40.6	93	19	1	1	1	12.3	1	1	1	No	1		171	145	154	162	174	148	156	165	1	1	0	0	0	0	0	1	1	1	1	1	1	1	0
173	1	3	81	2	60	163	22.6	35	69	137	23.7	49	20	1	1	1	7.3	1	1	1	No	1	1	139	118	125	132	151	129	136	144	0.99	0	0	0	0	0	0	1	1	1	1	1	0	0	0
174	1	3	40	2	72	168	25.5	47	67	188	47	115	20	1	1	1	15	1	1	1	No	1		180	153	162	171	180	153	162	171	1.11	1	1	1	0	0	0	1	1	1	1	1	1	1	0
175	1	3	64	2	78	167	28	38	75	175	26.5	70	18	1	1	0	7.4	1	0	0	No	1		156	133	140	148	163	139	147	155	1.04	1	0	0	0	0	0	1	1	1	1	1	1	0	0
176	1	3	65	2	55	161	21.2	35	83	169	28.7	63	17	1	0	0	7.2	1	0	0	No	1		155	132	140	147	163	138	146	154	1.1	1	1	1	0	0	0	1	1	1	1	1	1	0	0
177	1	3	73	2	70	168	24.8	38	63	161	26.7	63	17	1	0	0	9.4	1	1	1	No	0		147	125	132	140	157	133	141	149	1.1	1	1	1	0	0	0	1	1	1	1	1	1	0	0
178	1	3	73	2	70	160	27.3	35	54	115	17.6	50	17	1	0	0	5.5	1	1	1	No	1		147	125	132	140	157	133	141	149	1.05	1	1	0	0	0	0	0	0	0	0	0	0	0	0
179	1	3	48	2	59	166	21.4	44	50	171	40.1	85	18	1	1	0	12.3	1	0	0	No	1		172	146	155	163	174	148	157	166	1.12	1	1	1	0	0	0	1	1	1	1	1	1	1	0
180	1	3	59	2	82	168	29.1	47	76	169	28	89	19	1	1	1	9.3	1	1	0	No	1		161	137	145	153	167	142	150	158	1.11	1	1	1	0	0	0	1	1	1	1	1	1	1	0
181	1	3	70	2	81	166	29.4	29	87	170	16.8	57	17	1	0	0	3.5	1	1	1	No	0		150	128	135	143	159	135	143	151	1.05	1	1	0	0	0	0	1	1	1	1	1	1	0	0
182	1	3	74	2	66	164	24.5	32	75	173	22	50	18	1	1	0	7.1	1	1	1	No	1		146	124	131	139	156	133	141	148	1.07	1	1	0	0	0	0	1	1	1	1	1	1	0	0
183	1	3	72	2	60	170	20.8	34	100	178	25.6	48	19	1	1	1	7.2	1	1	1	No	1		148	126	133	141	158	134	142	150	1.06	1	1	0	0	0	0	1	1	1	1	1	1	0	0
184	3	3	70	1	111	164	41.3	28	65	113	15.8	66	19	1	1	1	2.5	0	0	0	No	0		150	128	135	143	159	135	143	151	1.08	1	1	0	0	0	0	0	0	0	0	0	0	0	1
185	1	3	52	2	68	161	26.2	30	68	143	28	51	18	1	1	0	11	1	1	1	No	1		168	143	151	160	172	146	154	163	1.08	1	1	0	0	0	0	1	0	0	0	0	0	0	0
186	1	3	49	2	54	161	20.8	26	83	189	32.1	57	18	1	1	0	10.4	1	1	0	No	0		171	145	154	162	174	148	156	165	1.07	1	1	0	0	0	0	1	1	1	1	1	1	0	0
187	3	3	77	1	86	170	29.8	40	96	140	19.1	59	19	1	1	1	3.3	1	1	1	No	1		143	122	129	136	154	131	139	146	1.01	1	0	0	0	0	0	1	1	1	1	1	0	1	0
188	1	3	51	2	73	162	27.8	32	65	166	24.9	64	19	1	1	1	8.2	1	0	0	No	1		169	144	152	161	172	146	155	164	1.1	1	1	1	0	0	0	1	1	1	1	1	1	0	0
189	1	3	66	2	61	160	23.8	28	63	155	24.2	50	17	1	0	0	6.3	1	1	1	No	1		154	131	139	146	162	138	146	154	1.11	1	1	1	0	0	0	1	1	1	1	1	1	0	0
190	1	3	58	2	71	167	25.5	26	88	146	20.9	45	19	1	1	1	6.4	1	1	1	No	0		162	138	146	154	167	142	151	159	0.86	0	0	0	0	0	0	1	1	0	1	0	0	0	0
191	1	3	43	2	103	171	35.2	41	95	170	22.7	89	19	1	1	1	8	1	1	1	No	1		177	150	159	168	178	151	160	169	1.09	1	1	0	0	0	0	1	1	1	1	1	1	1	1
192	3	3	66	1	88	180	27.2	38	62	158	29.7	102	18	1	1	0	9.5	1	0	0	No	1		154	131	139	146	162	138	146	154	1.08	1	1	0	0	0	0	1	1	1	1	1	1	0	0
193	1	3	58	2	88	169	30.8	35	58	155	26.8	85	19	1	1	1	7.6	1	1	0	No	1		162	138	146	154	167	142	151	159	1.1	1	1	1	0	0	0	1	1	1	1	1	0	0	1
194	1	3	81	2	71	167	25.5	46	64	135	21.9	55	19	1	1	1	8.2	1	1	0	No	1		139	118	125	132	151	129	136	144	1.11	1	1	1	0	0	0	1	1	1	1	0	0	1	0
195	1	3	74	2	68	167	24.4	30	80	145	20	53					7.3	1	1	1	No	1		146	124	131	139	156	133	141	148	1.06	1	1	0	0	0	0	1	1	1	1	1	0	0	0
196	1	3	63	2	69	173	23.1	56	59	157	34.4	93	19	1	1	1	10.2	1	0	0	No	1		157	133	141	149	164	139	148	156	1.1	1	1	1	0	0	0	1	1	1	1	1	1	1	0
197	1	3	64	2	59	160	23	34	76	180	25.7	54	19	1	1	1	8.2	1	1	1	No	1		156	133	140	148	163	139	147	155	1.02	1	0	0	0	0	0	1	1	1	1	1	1	0	0
198	1	3	71	2	73	161	28.2	36	65	152	18.5	72	17	1	0	0	2.5	1	1	1	No	1		149	127	134	142	158	135	142	150	1.06	1	1	0	0	0	0	1	1	1	1	1	1	0	0
199	1	3	48	2	65	165	23.9	44	58	172	36.1	94	19	1	1	1	15.1	1	1	0	No	1	1	172	146	155	163	174	148	157	166	1.13	1	1	1	0	0	0	1	1	1	1	1	1	1	0
200	3	3	75	1	85	167	30.5	41	59	150	19.9	75	20	1	1	1	6.4	1	1	1	No	1		145	123	131	138	156	132	140	148	1.06	1	1	0	0	0	0	1	1	1	1	1	1	1	1
201	3	3	72	1	98	176	31.6	32	61	111	21.1	69	19	1	1	1	4.5	1	1	0	No	1		148	126	133	141	158	134	142	150	0.95	0	0	0	0	0	0	0	0	0	0	0	0	0	1
202	1	3	73	2	60	156	24.7	34	81	161	19.3	45	15	0	0	0	7.2	1	1	1	No	1		147	125	132	140	157	133	141	149	1.09	1	1	0	0	0	0	1	1	1	1	1	1	0	0
203	3	3	69	1	64	167	22.9	37	71	162	32.3	72	20	1	1	1	10.2	1	1	0	No	1		151	128	136	143	160	136	144	152	1.11	1	1	1	0	0	0	1	1	1	1	1	1	0	0
204	3	3	73	1	112	178	35.3	32	48	92	16.7	76	19	1	1	1	10	1	0	0	No	1	1	147	125	132	140	157	133	141	149	1.1	1	1	1	0	0	0	0	0	0	0	0	0	0	1
205	1	3	60	2	91	173	30.4	20	82	131	21.5	30	18	1	1	0	7.2	1	1	1	No	0	1	160	136	144	152	166	141	149	158	0.8	0	0	0	0	0	0	0	0	0	0	0	0	0	1
206	1	3	68	2	91	160	35.5	40	73	170	21.3	62	19	1	1	1	6.4	1	1	1	No	1		152	129	137	144	160	136	144	152	1.03	1	0	0	0	0	0	1	1	1	1	1	1	1	1
207	1	3	46	2	83	174	27.4	35	71	184	29.4	103	18	1	1	0	10.1	0	0	0	No	1		174	148	157	165	176	149	158	167	1.1	1	1	1	0	0	0	1	1	1	1	1	1	0	0
208	1	3	38	2	71	171	24.3	23	73	167	23.6	62					9.1	1	1	1	No	1		182	155	164	173	181	154	163	172	1.04	1	0	0	0	0	0	1	1	0	1	1	0	0	0
209	1	3	73	2	80	169	28	25	115	172	17.7	49	18	1	1	0	6.6	1	1	1	No	1	1	147	125	132	140	157	133	141	149	1.11	1	1	1	0	0	0	1	1	1	1	1	1	0	0
210	1	3	71	2	88	168	31.2	37	74	160	20.6	64	19	1	1	1	6.2	1	0	0	No	0		149	127	134	142	158	135	142	150	1.05	1	1	0	0	0	0	1	1	1	1	1	1	0	1
211	1	1	66	2	78	167	28	34	82	181	23.9	67	17	1	0	0	11	1	1	1	No	1		154	131	139	146	162	138	146	154	1.4	1	1	1	1	1	1	1	1	1	1	1	1	0	0
212	1	1	66	2	87	173	29.1	41	80	171	28.4	90	18	1	1	0	9.1	1	1	0	No	1		154	131	139	146	162	138	146	154	1.19	1	1	1	1	1	0	1	1	1	1	1	1	1	0
213	1	1	69	2	59	164	21.9	47	62	185	28.8	69	18	1	1	0	10.4	1	1	1	No	1		151	128	136	143	160	136	144	152	1.32	1	1	1	1	1	1	1	1	1	1	1	1	1	0
214	3	1	58	1	78	178	24.6	48	74	166	43.7	110	17	1	0	0	11.4	1	1	1	No	1		162	138	146	154	167	142	151	159	1.23	1	1	1	1	1	1	1	1	1	1	1	1	1	0
215	1	1	48	2	64	167	22.9	51	86	171	36.7	92	19	1	1	1	11.4	1	1	1	No	1		172	146	155	163	174	148	157	166	1.27	1	1	1	1	1	1	1	1	1	1	1	1	1	0
216	2	1	61	1	82	193	22	41	58	188	33.2	105	18	1	1	0	17.1	0	0	0	No	1		159	135	143	151	165	141	149	157	1.24	1	1	1	1	1	1	1	1	1	1	1	1	1	0
217	3	1	66	1	95	183	28.4	35	62	132	31.9	113	18	1	1	0	11	1	1	1	No	1		154	131	139	146	162	138	146	154	1.18	1	1	1	1	1	0	1	0	0	0	0	0	0	0
218	1	1	46	2	62	167	22.2	36	72	188	37.6	86	17	1	0	0	11	1	0	0	No	1		174	148	157	165	176	149	158	167	1.35	1	1	1	1	1	1	1	1	1	1	1	1	0	0
219	1	1	48	2	93	170	32.2	40	68	189	29.9	102	19	1	1	1	13.5	1	0	0	No	1		172	146	155	163	174	148	157	166	1.14	1	1	1	1	0	0	1	1	1	1	1	1	1	1
220	1	1	57	2	73	164	27.1	34	70	167	28.6	73	17	1	0	0	10	1	1	1	No	1		163	139	147	155	168	143	151	160	1.23	1	1	1	1	1	1	1	1	1	1	1	1	0	0
221	1	1	34	2	52	166	18.9	38	64	196	44.1	88	19	1	1	1	13.2	1	1	1	No	1		186	158	167	177	184	157	166	175	1.2	1	1	1	1	1	1	1	1	1	1	1	1	0	0
222	3	1	65	1	76	177	24.3	47	54	162	44.7	99	17	1	0	0	12.1	1	0	0	No	1		155	132	140	147	163	138	146	154	1.37	1	1	1	1	1	1	1	1	1	1	1	1	1	0
223	1	1	46	2	58	173	19.4	38	68	178	42.6	84	15	0	0	0	14	1	1	0	No	0		174	148	157	165	176	149	158	167	1.18	1	1	1	1	1	0	1	1	1	1	1	1	0	0
224	1	1	60	2	77	167	27.6	54	68	163	34.8	120	18	1	1	0	12.1	1	0	0	No	0		160	136	144	152	166	141	149	158	1.27	1	1	1	1	1	1	1	1	1	1	1	1	1	0
225	1	1	50	2	76	168	26.9	49	62	176	39.2	101	17	1	0	0	13.2	1	1	1	No	1		170	145	153	162	173	147	156	164	1.14	1	1	1	1	0	0	1	1	1	1	1	1	1	0
226	1	1	41	2	59	168	20.9	50	80	203	43.4	88	20	1	1	1	14.4	1	1	1	No	1		179	152	161	170	179	152	161	170	1.32	1	1	1	1	1	1	1	1	1	1	1	1	1	0
227	1	1	32	2	57	152	24.7	40	66	178	29.4	57	17	1	0	0	11	1	1	0	No	1		188	160	169	179	186	158	167	176	1.21	1	1	1	1	1	1	1	1	0	1	1	1	1	0
228	3	1	82	1	82	173	27.4	49	62	133	27	84	17	1	0	0	7.5	1	0	0	No	1		138	117	124	131	151	128	136	143	1.16	1	1	1	1	1	0	1	1	1	1	0	0	1	0
229	1	1	40	2	79	158	31.6	38	88	188	31.9	81	15	0	0	0	11	1	1	1	No	0		180	153	162	171	180	153	162	171	1.25	1	1	1	1	1	1	1	1	1	1	1	1	0	1
230	1	1	50	2	74	175	24.2	35	68	175	36	81	17	1	0	0	10	1	0	0	No	1		170	145	153	162	173	147	156	164	1.17	1	1	1	1	1	0	1	1	1	1	1	1	0	0
231	1	1	67	2	57	156	23.4	36	70	178	31.4	66	15	0	0	0	10	1	1	1	No	1		153	130	138	145	161	137	145	153	1.14	1	1	1	1	0	0	1	1	1	1	1	1	0	0
232	1	1	62	2	68	160	26.6	42	66	156	28.7	72	17	1	0	0	11	0	0	0	No	1		158	134	142	150	165	140	148	156	1.32	1	1	1	1	1	1	1	1	1	1	1	0	1	0
233	1	1	33	2	72	173	24.1	43	64	189	34.5	106	20	1	1	1	12.1	1	1	1	No	1		187	159	168	178	185	157	166	176	1.41	1	1	1	1	1	1	1	1	1	1	1	1	1	0
234	1	1	65	2	65	159	25.7	50	62	162	27.5	71	20	1	1	1	5	0	0	0	No	1		155	132	140	147	163	138	146	154	1.24	1	1	1	1	1	1	1	1	1	1	1	1	1	0
235	1	1	60	2	82	165	30.1	42	64	139	31.1	83	17	1	0	0	8.3	0	0	0	No	1		160	136	144	152	166	141	149	158	1.28	1	1	1	1	1	1	1	0	0	0	0	0	1	1
236	3	1	62	1	74	178	23.4	43	60	148	42.8	103	19	1	1	1	14.3	1	0	0	No	1		158	134	142	150	165	140	148	156	1.16	1	1	1	1	1	0	1	1	0	1	0	0	1	0
237	3	1	63	1	75	184	22.2	41	60	173	38	87	20	1	1	1	16.3	1	1	1	No	1		157	133	141	149	164	139	148	156	1.24	1	1	1	1	1	1	1	1	1	1	1	1	1	0
238	1	1	50	2	60	166	21.8	39	64	176	26.7	55	17	1	0	0	13.3	1	1	1	No	1		170	145	153	162	173	147	156	164	1.19	1	1	1	1	1	0	1	1	1	1	1	1	0	0
239	1	1	53	2	88	175	28.7	44	71	186	31.6	95	19	1	1	1	11	1	1	1	No	1		167	142	150	159	171	145	154	162	1.18	1	1	1	1	1	0	1	1	1	1	1	1	1	0
240	3	1	72	1	76	170	26.3	49	64	151	24.2	114	18	1	1	0	2.2	1	1	0	No	1		148	126	133	141	158	134	142	150	1.15	1	1	1	1	1	0	1	1	1	1	1	1	1	0
241	1	1	66	2	65	161	25.1	40	80	166	35.1	82	15	0	0	0	11	0	0	0	No	0		154	131	139	146	162	138	146	154	1.27	1	1	1	1	1	1	1	1	1	1	1	1	1	0
242	1	1	51	2	81	166	29.4	47	65	162	26.9	85	18	1	1	0	10.2	1	1	1	No	1		169	144	152	161	172	146	155	164	1.19	1	1	1	1	1	0	1	1	1	1	1	0	1	0
243	3	1	66	1	71	178	22.4	43	82	166	37.6	113	18	1	1	0	13.6	1	0	0	No	1		154	131	139	146	162	138	146	154	1.14	1	1	1	1	0	0	1	1	1	1	1	1	1	0
244	1	1	49	2	71	173	23.7	35	72	184	31.1	81	19	1	1	1	13.1	1	1	0	No	1		171	145	154	162	174	148	156	165	1.18	1	1	1	1	1	0	1	1	1	1	1	1	0	0
245	1	1	70	2	68	165	25	53	82	171	28.6	83	18	1	1	0	8	1	0	0	No	1		150	128	135	143	159	135	143	151	1.23	1	1	1	1	1	1	1	1	1	1	1	1	1	0
246	1	1	30	2	67	167	24	41	72	193	35.5	97	18	1	1	0	12.3				missing	1		190	162	171	181	187	159	168	178	1.35	1	1	1	1	1	1	1	1	1	1	1	1	1	0
247	1	1	46	2	68	166	24.7	49	62	168	30.1	100	17	1	0	0	14.1				missing	1		174	148	157	165	176	149	158	167	1.33	1	1	1	1	1	1	1	1	1	1	1	1	1	0
248	3	1	58	1	63	161	24.3	57	62	174	51.9	107	20	1	1	1	17	1	1	1	No	1		162	138	146	154	167	142	151	159	1.21	1	1	1	1	1	1	1	1	1	1	1	1	1	0
249	1	1	69	2	80	176	25.8	38	54	143	23.9	73	19	1	1	1	7	1	1	0	Yes	1		151	128	136	143	160	136	144	152	1.24	1	1	1	1	1	1	1	1	0	1	0	0	0	0
250	1	1	53	2	62	159	24.5	43	62	171	25.2	76	17	1	0	0	7	1	1	1	No	1		167	142	150	159	171	145	154	162	1.25	1	1	1	1	1	1	1	1	1	1	1	1	1	0
251	1	1	55	2	78	170	27	43	72	174	33.7	87	15	0	0	0	9.3	1	1	1	No	1		165	140	149	157	170	144	153	161	1.15	1	1	1	1	1	0	1	1	1	1	1	1	1	0
252	3	1	54	1	81	173	27.1	42	76	179	43.7	121	17	1	0	0	15	0	0	0	No	1		166	141	149	158	170	145	153	162	1.26	1	1	1	1	1	1	1	1	1	1	1	1	1	0
253	1	1	46	2	99	161	38.2	36	58	182	18.6	86	20	1	1	1	7.1	1	1	1	No	1		174	148	157	165	176	149	158	167	1.46	1	1	1	1	1	1	1	1	1	1	1	1	0	1
254	3	1	64	1	98	187	28	40	58	145	33.5	111	20	1	1	1	14.1	1	1	1	No	1		156	133	140	148	163	139	147	155	1.17	1	1	1	1	1	0	1	1	0	1	0	0	1	0
255	1	1	56	2	65	167	23.3	40	62	167	34.6	85	19	1	1	1	14.1	1	0	0	No	1		164	139	148	156	169	143	152	160	1.2	1	1	1	1	1	1	1	1	1	1	1	1	1	0
256	1	1	51	2	90	173	30.1	45	72	175	25.2	78	15	0	0	0	10	1	1	1	No	1		169	144	152	161	172	146	155	164	1.24	1	1	1	1	1	1	1	1	1	1	1	1	1	1
257	3	1	77	1	80	170	27.7	36	76	161	20.7	66	16	0	0	0	10.4	1	1	1	No	1		143	122	129	136	154	131	139	146	1.22	1	1	1	1	1	1	1	1	1	1	1	1	0	0
258	1	1	73	2	64	157	26	41	62	149	24.9	53	20	1	1	1	8.3	1	1	1	No	1		147	125	132	140	157	133	141	149	1.16	1	1	1	1	1	0	1	1	1	1	1	0	1	0
259	3	1	65	1	78	179	24.3	45	96	155	28.3	99	17	1	0	0	5.5	0	0	0	No	1		155	132	140	147	163	138	146	154	1.25	1	1	1	1	1	1	1	1	1	1	1	1	1	0
260	1	1	55	2	47	154	19.8	41	78	187	43.7	75	17	1	0	0	13.1	1	1	1	No	1		165	140	149	157	170	144	153	161	1.19	1	1	1	1	1	0	1	1	1	1	1	1	1	0
261	3	1	77	1	87	183	26	32	64	158	25.9	100	17	1	0	0	12.2	1	1	0	No	1		143	122	129	136	154	131	139	146	1.26	1	1	1	1	1	1	1	1	1	1	1	1	0	0
262	3	1	72	1	93	180	28.7	37	70	159	25.8	100	17	1	0	0	6.1	0	0	0	No	1		148	126	133	141	158	134	142	150	1.17	1	1	1	1	1	0	1	1	1	1	1	1	0	0
263	1	1	54	2	60	155	25	46	64	166	35.4	85	19	1	1	1	14.3	1	1	1	No	1		166	141	149	158	170	145	153	162	1.26	1	1	1	1	1	1	1	1	1	1	1	1	1	0
264	2	1	72	1	77	176	24.9	42	60	164	36.1	89	18	1	1	0	12	1	1	0	No	1		148	126	133	141	158	134	142	150	1.26	1	1	1	1	1	1	1	1	1	1	1	1	1	0
265	3	1	73	1	75	179	23.4	66	61	176	37.2	97	17	1	0	0	11.4	1	1	0	No	1		147	125	132	140	157	133	141	149	1.17	1	1	1	1	1	0	1	1	1	1	1	1	1	0
266	3	1	71	1	73	187	20.9	41	60	154	28.7	101	18	1	1	0	10.1	1	1	1	No	1		149	127	134	142	158	135	142	150	1.16	1	1	1	1	1	0	1	1	1	1	1	1	1	0
267	1	1	62	2	73	162	27.8	37	94	155	29.7	78	16	0	0	0	11.1	1	1	1	No	1		158	134	142	150	165	140	148	156	1.26	1	1	1	1	1	1	1	1	1	1	1	0	0	0
268	3	1	71	1	81	180	25	42	62	177	26.6	95	18	1	1	0	12.1	1	1	0	No	1		149	127	134	142	158	135	142	150	1.33	1	1	1	1	1	1	1	1	1	1	1	1	1	0
269	1	1	43	2	70	178	22.1	41	74	189	37.3	96	18	1	1	0	12	1	1	1	No	1		177	150	159	168	178	151	160	169	1.23	1	1	1	1	1	1	1	1	1	1	1	1	1	0
270	3	1	70	1	89	188	25.2	44	64	152	21.2	66	18	1	1	0	11.1	0	0	0	No	1		150	128	135	143	159	135	143	151	1.16	1	1	1	1	1	0	1	1	1	1	1	1	1	0
271	3	1	63	1	103	184	30.4	38	82	177	29	113	16	0	0	0	9.4	1	0	0	No	1		157	133	141	149	164	139	148	156	1.15	1	1	1	1	1	0	1	1	1	1	1	1	0	1
272	2	1	70	1	100	185	29.2	45	68	159	28.9	120	19	1	1	1	9.4	0	0	0	No	1		150	128	135	143	159	135	143	151	1.2	1	1	1	1	1	1	1	1	1	1	1	1	1	0
273	1	1	42	2	91	167	32.6	46	62	195	28.3	87	18	1	1	0	10	1	1	1	No	1		178	151	160	169	179	152	161	170	1.2	1	1	1	1	1	1	1	1	1	1	1	1	1	1
274	1	1	64	2	75	169	26.3	44	64	167	26.9	101	20	1	1	1	11.5	1	1	1	No	1		156	133	140	148	163	139	147	155	1.35	1	1	1	1	1	1	1	1	1	1	1	1	1	0
275	3	1	76	1	69	173	23.1	46	80	183	39.8	96	18	1	1	0	12.4	1	0	0	No	1		144	122	130	137	155	132	139	147	1.14	1	1	1	1	0	0	1	1	1	1	1	1	1	0
276	1	1	47	2	58	149	26.1	48	69	182	45.4	83	17	1	0	0	16	1	0	0	No	1		173	147	156	164	175	149	158	166	1.16	1	1	1	1	1	0	1	1	1	1	1	1	1	0
277	1	1	54	2	64	170	22.1	42	72	189	33.8	79	20	1	1	1	13.1	1	1	1	No	1		166	141	149	158	170	145	153	162	1.32	1	1	1	1	1	1	1	1	1	1	1	1	1	0
278	1	1	68	2	84	164	31.2	47	78	154	23.1	69	18	1	1	0	7.4	1	1	1	No	1		152	129	137	144	160	136	144	152	1.32	1	1	1	1	1	1	1	1	1	1	1	1	1	1
279	3	1	69	1	73	169	25.6	39	60	162	40.5	83	17	1	0	0	13	1	0	0	No	1		151	128	136	143	160	136	144	152	1.15	1	1	1	1	1	0	1	1	1	1	1	1	0	0
280	1	1	54	2	68	161	26.2	61	80	179	38.3	99	17	1	0	0	12.2	1	0	0	No	1		166	141	149	158	170	145	153	162	1.18	1	1	1	1	1	0	1	1	1	1	1	1	1	0
281	1	1	65	2	53	162	20.2	31	64	164	30.3	67	18	1	1	0	10	1	1	1	No	1		155	132	140	147	163	138	146	154	1.29	1	1	1	1	1	1	1	1	1	1	1	1	0	0
282	3	1	66	1	81	192	22	52	60	164	51.3	153	17	1	0	0	15	1	0	0	No	1		154	131	139	146	162	138	146	154	1.14	1	1	1	1	0	0	1	1	1	1	1	1	1	0
283	1	1	62	2	60	160	23.4	46	72	168	24.3	73	19	1	1	1	10.1	1	1	1	No	1		158	134	142	150	165	140	148	156	1.28	1	1	1	1	1	1	1	1	1	1	1	1	1	0
284	1	1	38	2	70	178	22.1	42	82	193	37.1	99	19	1	1	1	11	1	0	0	No	1		182	155	164	173	181	154	163	172	1.23	1	1	1	1	1	1	1	1	1	1	1	1	1	0
285	3	1	74	1	98	175	32	38	56	98	22	90	16	0	0	0	8.3	1	1	1	No	1		146	124	131	139	156	133	141	148	1.18	1	1	1	1	1	0	0	0	0	0	0	0	0	1
286	1	1	61	2	72	173	24.1	59	68	161	34.2	96	16	0	0	0	10	1	0	0	No	1		159	135	143	151	165	141	149	157	1.15	1	1	1	1	1	0	1	1	1	1	1	1	1	0
287	1	1	45	2	54	162	20.6	54	70	187	41.1	85	17	1	0	0	12.1	1	0	0	No	1		175	149	158	166	177	150	159	168	1.3	1	1	1	1	1	1	1	1	1	1	1	1	1	0
288	3	1	67	1	61	163	23	43	50	130	38.1	77	16	0	0	0	11	1	1	1	No	0		153	130	138	145	161	137	145	153	1.15	1	1	1	1	1	0	0	0	0	0	0	0	1	0
289	1	1	54	2	61	159	24.1	43	61	188	34.7	88	15	0	0	0	11.1	1	1	1	No	0		166	141	149	158	170	145	153	162	1.25	1	1	1	1	1	1	1	1	1	1	1	1	1	0
290	3	1	60	1	81	169	28.4	37	62	142	32.7	101	19	1	1	1	10	1	1	0	No	1		160	136	144	152	166	141	149	158	1.18	1	1	1	1	1	0	1	0	0	1	0	0	0	0
291	1	1	42	2	96	182	29	42	80	170	29.4	123	19	1	1	1	10.3	1	1	1	No	1		178	151	160	169	179	152	161	170	1.22	1	1	1	1	1	1	1	1	1	1	1	1	1	0
292	1	1	42	2	90	160	35.2	41	84	168	28.9	86	19	1	1	1	12.1	1	1	1	No	1		178	151	160	169	179	152	161	170	1.14	1	1	1	1	0	0	1	1	0	1	1	0	1	1
293	1	1	67	2	74	167	26.5	42	69		28	74	17	1	0	0	11.5	1	1	1	No	1		153	130	138	145	161	137	145	153	1.14	1	1	1	1	0	0							1	0
294	2	1	59	1	87	188	24.6	43	67	165	28.7	108	16	0	0	0	9.4	1	1	1	No	0		161	137	145	153	167	142	150	158	1.31	1	1	1	1	1	1	1	1	1	1	1	1	1	0
295	1	1	27	2	65	165	23.9	44	68	202	30.9	76	15	0	0	0	12	1	1	1	No	1		193	164	174	183	189	161	170	180	1.3	1	1	1	1	1	1	1	1	1	1	1	1	1	0
296	2	1	61	1	110	184	32.5	37	72	163	22	100	18	1	1	0	8.2	1	0	0	No	1		159	135	143	151	165	141	149	157	1.31	1	1	1	1	1	1	1	1	1	1	1	1	0	1
297	1	1	45	2	66	170	22.8	39		190	33.7	90	18	1	1	0	11	1	1	1	No	1		175	149	158	166	177	150	159	168	1.27	1	1	1	1	1	1	1	1	1	1	1	1	0	0
298	1	1	39	2	71	167	25.5	48	94	195	31.4	90	19	1	1	1	11.2	0	0	0	No	1		181	154	163	172	181	154	163	172	1.33	1	1	1	1	1	1	1	1	1	1	1	1	1	0
299	1	1	40	2	64	164	23.8	49	80	178	25.6	73	18	1	1	0	12	1	1	1	No	1		180	153	162	171	180	153	162	171	1.4	1	1	1	1	1	1	1	1	1	1	1	1	1	0
300	1	1	53	2	60	165	22	40	60	173	36.4	76	17	1	0	0	13	1	1	0	No	1		167	142	150	159	171	145	154	162	1.27	1	1	1	1	1	1	1	1	1	1	1	1	1	0
301	1	1	56	2	79	173	26.4	41	64	172	34.7	92	17	1	0	0	11.1	1	0	0	No	1		164	139	148	156	169	143	152	160	1.15	1	1	1	1	1	0	1	1	1	1	1	1	1	0
302	3	1	73	1	103	185	30.1	48	89	159	23	111	18	1	1	0	10	1	0	0	No	1		147	125	132	140	157	133	141	149	1.25	1	1	1	1	1	1	1	1	1	1	1	1	1	1
303	1	1	69	2	67	168	23.7	42	50	152	24.9	63	20	1	1	1	11.1	1	1	1	No	1		151	128	136	143	160	136	144	152	1.18	1	1	1	1	1	0	1	1	1	1	1	1	1	0
304	3	1	77	1	77	165	28.3	41	65	163	30	110	17	1	0	0	14.3				missing	1		143	122	129	136	154	131	139	146	1.25	1	1	1	1	1	1	1	1	1	1	1	1	1	0
305	1	1	49	2	69	160	27	44	72	185	32.3	88	17	1	0	0	11.2	1	1	0	No	1		171	145	154	162	174	148	156	165	1.23	1	1	1	1	1	1	1	1	1	1	1	1	1	0
306	1	1	70	2	76	180	23.5	33	74	153	26.7	89	13	0	0	0	8	1	1	0	No	1		150	128	135	143	159	135	143	151	1.18	1	1	1	1	1	0	1	1	1	1	1	1	0	0
307	2	1	70	1	87	184	25.7	43	78	141	24.6	116	15	0	0	0	8	1	0	0	No	1		150	128	135	143	159	135	143	151	1.27	1	1	1	1	1	1	1	1	0	1	0	0	1	0
308	1	1	35	2	54			61	84	190	49	107	19	1	1	1	16.2	1	1	1	No	1		185	157	167	176	184	156	165	174	1.2	1	1	1	1	1	1	1	1	1	1	1	1	1
309	1	1	67	2	60	164	22.3	43	78	169	31.5	68	19	1	1	1	11.3	1	1	1	No	1		153	130	138	145	161	137	145	153	1.31	1	1	1	1	1	1	1	1	1	1	1	1	1	0
310	3	1	81	1	82	185	24	37	64	124	21.9	68	17	1	0	0	9.1	1	1	0	No	1		139	118	125	132	151	129	136	144	1.2	1	1	1	1	1	1	1	0	0	0	0	0	0	0
311	1	1	52	2	82	167	29.4	48	72	180	28.3	90	18	1	1	0	12	0	0	0	No	1		168	143	151	160	172	146	154	163	1.29	1	1	1	1	1	1	1	1	1	1	1	1	1	0
312	1	1	58	2	78	169	27.3	53	88	167	27.3	92	19	1	1	1	11.4	1	0	0	No	0		162	138	146	154	167	142	151	159	1.25	1	1	1	1	1	1	1	1	1	1	1	1	1	0
313	3	1	73	1	76	161	29.3	40	80	157	27.3	83	16	0	0	0	14.1	1	1	0	No	1		147	125	132	140	157	133	141	149	1.16	1	1	1	1	1	0	1	1	1	1	1	1	1	0
314	1	1	54	2	49	161	18.9	40	72	168	42.2	80	18	1	1	0	12	1	0	0	No	1		166	141	149	158	170	145	153	162	1.29	1	1	1	1	1	1	1	1	1	1	1	1	1	0
315	1	1	48	2	56	171	19.2	40	70	188	25.9	67	20	1	1	1	10.4	1	0	0	No	1		172	146	155	163	174	148	157	166	1.46	1	1	1	1	1	1	1	1	1	1	1	1	1	0
316	2	1	60	1	86	182	26	44	64	174	35.2	119	15	0	0	0	11	1	0	0	No	1		160	136	144	152	166	141	149	158	1.19	1	1	1	1	1	0	1	1	1	1	1	1	1	0
317	1	1	69	2	87	160	34	39	70	153	21	50	19	1	1	1	10.3	1	1	0	No	1		151	128	136	143	160	136	144	152	1.16	1	1	1	1	1	0	1	1	1	1	1	1	0	1
318	1	1	54	2	55	159	21.8	47	88	186	39.6	78	20	1	1	1	11.1	1	1	1	No	1		166	141	149	158	170	145	153	162	1.24	1	1	1	1	1	1	1	1	1	1	1	1	1	0
319	1	1	55	2	82	173	27.4	34	80	185	32.8	77	17	1	0	0	7	1	1	1	No	0		165	140	149	157	170	144	153	161	1.22	1	1	1	1	1	1	1	1	1	1	1	1	0	0
320	1	1	33	2	62	177	19.8	38	92	183	45.5	109	19	1	1	1	16.1	1	1	0	No	1		187	159	168	178	185	157	166	176	1.15	1	1	1	1	1	0	1	1	1	1	1	1	0	0
321	1	1	43	2	42	147	19.4	46	64	191	45.6	79	14	0	0	0	14	1	1	1	No	1		177	150	159	168	178	151	160	169	1.23	1	1	1	1	1	1	1	1	1	1	1	1	1	0
322	1	1	55	2	77	164	28.6	53	86	192	35	93	20	1	1	1	12.4	0	0	0	No	1		165	140	149	157	170	144	153	161	1.15	1	1	1	1	1	0	1	1	1	1	1	1	1	0
323	1	1	41	2	71	166	25.8	44	80	196	42.3	102	16	0	0	0	13	1	0	0	No	1		179	152	161	170	179	152	161	170	1.21	1	1	1	1	1	1	1	1	1	1	1	1	1	0
324	3	1	68	1	75	172	25.4	36	70	179	30.9	77	15	0	0	0	10.1	1	1	1	No	1		152	129	137	144	160	136	144	152	1.19	1	1	1	1	1	0	1	1	1	1	1	1	0	0
325	1	1	80	2	88	159	34.8	39	76	148	16.8	61	20	1	1	1	5	1	1	1	No	0		140	119	126	133	152	129	137	144	1.19	1	1	1	1	1	0	1	1	1	1	1	1	0	1
326	3	1	60	1	72	171	24.6	29	86	163	27.8	70	19	1	1	1	11.3	0	0	0	No	0		160	136	144	152	166	141	149	158	1.2	1	1	1	1	1	1	1	1	1	1	1	1	0	0
327	3	1	75	1	93	188	26.3	40	80	152	27.4	117	15	0	0	0	11.3	1	1	1	No	1		145	123	131	138	156	132	140	148	1.28	1	1	1	1	1	1	1	1	1	1	1	1	1	0
328	3	1	67	1	84	183	25.1	37	66	140	33.5	95	18	1	1	0	11	0	0	0	No	1		153	130	138	145	161	137	145	153	1.15	1	1	1	1	1	0	1	1	0	1	0	0	0	0
329	1	1	49	2	59	161	22.8	41	65	181	32.7	75	18	1	1	0	10	1	0	0	No	1		171	145	154	162	174	148	156	165	1.25	1	1	1	1	1	1	1	1	1	1	1	1	1	0
330	3	1	66	1	78	189	21.8	38	64	149	28.5	72	19	1	1	1	5	1	1	1	No	1		154	131	139	146	162	138	146	154	1.17	1	1	1	1	1	0	1	1	1	1	1	0	0	0
331	1	1	68	2	63	160	24.6	41	80	161	31.2	65	20	1	1	1	10	1	0	0	No	1		152	129	137	144	160	136	144	152	1.2	1	1	1	1	1	1	1	1	1	1	1	1	1	0
332	1	1	61	2	60	160	23.4	41	72	171	27	62	18	1	1	0	5	1	0	0	No	1		159	135	143	151	165	141	149	157	1.21	1	1	1	1	1	1	1	1	1	1	1	1	1	0
333	1	1	57	2	60	165	22	58	78	177	33.9	77	18	1	1	0	11	1	0	0	No	1		163	139	147	155	168	143	151	160	1.36	1	1	1	1	1	1	1	1	1	1	1	1	1	0
334	1	1	74	2	71	162	27.1	30	86	158	19.8	54	18	1	1	0	10.5	1	1	1	No	1		146	124	131	139	156	133	141	148	1.15	1	1	1	1	1	0	1	1	1	1	1	1	0	0
335	1	1	62	2	66	163	24.8	46	76	190	34	80	16	0	0	0	11	1	1	1	No	1		158	134	142	150	165	140	148	156	1.16	1	1	1	1	1	0	1	1	1	1	1	1	1	0
336	1	1	48	2	69	168	24.4	57		183	27.8	113	19	1	1	1	12	1	1	1	No	1		172	146	155	163	174	148	157	166	1.34	1	1	1	1	1	1	1	1	1	1	1	1	1	0
337	1	1	77	2	74	159	29.3	38	80	144	24.8	57	17	1	0	0	9.3	1	1	1	No	1		143	122	129	136	154	131	139	146	1.17	1	1	1	1	1	0	1	1	1	1	1	0	0	0
338	2	1	57	2	58	164	21.6	37	72	183	30.1	69	17	1	0	0	10	1	1	1	No	1		163	139	147	155	168	143	151	160	1.29	1	1	1	1	1	1	1	1	1	1	1	1	0	0
339	1	1	73	2	69	162	26.3	45	78	174	25.8	60	17	1	0	0	10.1	1	1	1	No	1		147	125	132	140	157	133	141	149	1.25	1	1	1	1	1	1	1	1	1	1	1	1	1	0
340	3	1	78	1	109	177	34.8	41	88	170	23.5	100	20	1	1	1	10	1	1	1	No	1		142	121	128	135	153	130	138	146	1.28	1	1	1	1	1	1	1	1	1	1	1	1	1	1
341	1	1	32	2	51	168	18.1	52	78	193	39	96	19	1	1	1	13.2	1	0	0	No	1		188	160	169	179	186	158	167	176	1.34	1	1	1	1	1	1	1	1	1	1	1	1	1	0
342	1	1	39	2	64	170	22.1	46	62	188	49.7	99	16	0	0	0	16	1	0	0	No	1		181	154	163	172	181	154	163	172	1.2	1	1	1	1	1	1	1	1	1	1	1	1	1	0
343	3	1	51	1	85	188	24	39	67	173	32.6	91	18	1	1	0	14.2	0	0	0	No	1		169	144	152	161	172	146	155	164	1.29	1	1	1	1	1	1	1	1	1	1	1	1	0	0
344	3	1	59	1	71	173	23.7	36	76	165	44.5	107	18	1	1	0	16.2	1	1	1	No	1		161	137	145	153	167	142	150	158	1.23	1	1	1	1	1	1	1	1	1	1	1	1	0	0
345	1	1	49	2	66	151	28.9	52	86	166	22	52	18	1	1	0	9.4	1	0	0	No	1		171	145	154	162	174	148	156	165	1.19	1	1	1	1	1	0	1	1	1	1	1	1	1	0
346	1	1	65	2	85	169	29.8	35	68	157	24.3	58	15	0	0	0	5	1	0	0	No	0		155	132	140	147	163	138	146	154	1.15	1	1	1	1	1	0	1	1	1	1	1	1	0	0
347	1	1	59	2	62	165	22.8	42	62	165	38.9	86	17	1	0	0	13	1	1	0	No	1		161	137	145	153	167	142	150	158	1.24	1	1	1	1	1	1	1	1	1	1	1	1	1	0
348	1	1	39	2	73	176	23.6	48	88	175	29.4	84	17	1	0	0	12	1	0	0	No	1		181	154	163	172	181	154	163	172	1.2	1	1	1	1	1	1	1	1	1	1	1	1	1	0
349	1	1	65	2	68	167	24.4	41	82	160	25.8	69	16	0	0	0	10.3	1	1	1	No	0		155	132	140	147	163	138	146	154	1.18	1	1	1	1	1	0	1	1	1	1	1	1	1	0
350	2	1	64	2	65	169	22.8	32	62	129	19.7	53	16	0	0	0	7.3	1	1	0	No	1		156	133	140	148	163	139	147	155	1.35	1	1	1	1	1	1	0	0	0	0	0	0	0	0
351	3	1	70	1	95	178	30	67	66	157	36.8	140	17	1	0	0	4.1	1	1	1	No	1		150	128	135	143	159	135	143	151	1.18	1	1	1	1	1	0	1	1	1	1	1	1	1
352	1	1	52	2	53	172	17.9	42	65	178	35	74	19	1	1	1	15.3	1	1	1	No	1		168	143	151	160	172	146	154	163	1.25	1	1	1	1	1	1	1	1	1	1	1	1	1	0
353	1	1	76	2	68	169	23.8	38	76	157	25.6	70	15	0	0	0	7	1	0	0	No	1		144	122	130	137	155	132	139	147	1.19	1	1	1	1	1	0	1	1	1	1	1	1	0	0
354	1	1	57	2	61	164	22.7	37	76	166	31	65	13	0	0	0	9	1	1	0	No	0		163	139	147	155	168	143	151	160	1.17	1	1	1	1	1	0	1	1	1	1	1	1	0	0
355	1	1	60	2	97	165	35.6	33	76	163	25.4	88	13	0	0	0	10	1	1	0	No	0		160	136	144	152	166	141	149	158	1.18	1	1	1	1	1	0	1	1	1	1	1	1	0	1
356	2	1	82	2	55	150	24.4	24	72	146	14.3	29	13	0	0	0	7	1	1	0	No	0		138	117	124	131	151	128	136	143	1.14	1	1	1	1	0	0	1	1	1	1	1	1	0	0
357	1	1	57	2	64	163	24.1	32	64	168	33.5	78	17	1	0	0	12.4	1	1	1	No	1		163	139	147	155	168	143	151	160	1.2	1	1	1	1	1	1	1	1	1	1	1	1	0	0
358	1	1	51	2	63	173	21	44	66	178	34.5	68	18	1	1	0	10	1	0	0	No	1		169	144	152	161	172	146	155	164	1.27	1	1	1	1	1	1	1	1	1	1	1	1	1	0
359	1	2	63	2	73	172	24.7	42	80	153	24.4	73	19	1	1	1	8.4	1	1	1	No	1		157	133	141	149	164	139	148	156	1.28	1	1	1	1	1	1	1	1	1	1	1	0	1	0
360	1	2	54	2	62	171	21.2	39	71	179	35.7	94	20	1	1	1	12.3	1	1	1	No	1		166	141	149	158	170	145	153	162	1.27	1	1	1	1	1	1	1	1	1	1	1	1	0	0
361	1	2	42	2	69	174	22.8	44	56	181	37.7	95	17	1	0	0	13.1	1	1	1	No	1		178	151	160	169	179	152	161	170	1.3	1	1	1	1	1	1	1	1	1	1	1	1	1	0
362	1	2	56	2	84	174	27.7	37	82	179	20	49	17	1	0	0	8.1	1	1	0	No	1		164	139	148	156	169	143	152	160	1.26	1	1	1	1	1	1	1	1	1	1	1	1	0	0
363	1	2	40	2	64	173	21.4	49	71	194	34.5	94	18	1	1	0	12	1	1	1	No	1		180	153	162	171	180	153	162	171	1.35	1	1	1	1	1	1	1	1	1	1	1	1	1	0
364	1	2	67	2	60	166	21.8	39	73	176	31.8	72	19	1	1	1	11.1	1	1	1	No	1		153	130	138	145	161	137	145	153	1.24	1	1	1	1	1	1	1	1	1	1	1	1	0	0
365	1	2	48	2	57	163	21.5	52	76	178	35.6	99	19	1	1	1	12	1	1	1	No	1		172	146	155	163	174	148	157	166	1.39	1	1	1	1	1	1	1	1	1	1	1	1	1	0
366	1	2	62	2	76	174	25.1	44	58	152	32.9	90	19	1	1	1	10.1	1	1	1	No	1		158	134	142	150	165	140	148	156	1.21	1	1	1	1	1	1	1	1	1	1	1	0	1	0
367	1	2	50	2	80	166	29	45	74	173	25	80	19	1	1	1	9.3	1	1	1	No	1		170	145	153	162	173	147	156	164	1.35	1	1	1	1	1	1	1	1	1	1	1	1	1	0
368	1	2	73	2	77	160	30.1	34	77	154	26.4	72	16	0	0	0	9	1	1	1	No	1		147	125	132	140	157	133	141	149	1.16	1	1	1	1	1	0	1	1	1	1	1	1	0	1
369	1	2	30	2	60	155	25	48	60	184	33.3	77	18	1	1	0	10.4	0	0	0	No	1		190	162	171	181	187	159	168	178	1.24	1	1	1	1	1	1	1	1	1	1	1	1	1	0
370	1	2	57	2	66	165	24.2	36	63	160	32.2	74	19	1	1	1	8.4	0	0	0	No	1		163	139	147	155	168	143	151	160	1.14	1	1	1	1	0	0	1	1	1	1	1	1	0	0
371	1	2	53	2	70	162	26.7	42	80	180	31.5	84	19	1	1	1	10.3	1	1	1	No	1		167	142	150	159	171	145	154	162	1.28	1	1	1	1	1	1	1	1	1	1	1	1	1	0
372	1	2	43	2	69	181	21.1	44	80	193	28.8	84	19	1	1	1	10	1	0	0	No	1		177	150	159	168	178	151	160	169	1.23	1	1	1	1	1	1	1	1	1	1	1	1	1	0
373	1	2	45	2	73	175	23.8	48	71	194	34	105	18	1	1	0	11.2	1	0	0	No	1		175	149	158	166	177	150	159	168	1.28	1	1	1	1	1	1	1	1	1	1	1	1	1	0
374	1	2	53	2	83	162	31.6	44	75	170	23.6	79	18	1	1	0	8	1	1	1	No	1		167	142	150	159	171	145	154	162	1.18	1	1	1	1	1	0	1	1	1	1	1	1	1	1
375	1	2	46	2	90	170	31.1	41	79	192	27.1	94	19	1	1	1	9.1	1	0	0	No	1		174	148	157	165	176	149	158	167	1.22	1	1	1	1	1	1	1	1	1	1	1	1	1	1
376	1	2	51	2	69	158	27.6	34	80	181	29.7	72	19	1	1	1	9.4	1	1	1	No	1		169	144	152	161	172	146	155	164	1.27	1	1	1	1	1	1	1	1	1	1	1	1	0	0
377	1	2	54	2	71	172	24	31	71	185	31.1	73	18	1	1	0	10.3	1	0	0	No	1		166	141	149	158	170	145	153	162	1.36	1	1	1	1	1	1	1	1	1	1	1	1	0	0
378	1	2	58	2	57	162	21.7	41	70	156	35	66	19	1	1	1	11	1	0	0	No	1		162	138	146	154	167	142	151	159	1.24	1	1	1	1	1	1	1	1	1	1	1	0	1	0
379	1	2	61	2	57	173	19	31	70	168	37.7	85	20	1	1	1	12.2	0	0	0	No	1		159	135	143	151	165	141	149	157	1.26	1	1	1	1	1	1	1	1	1	1	1	1	0	0
380	1	2	61	2	73	173	24.4	31	69	173	30.3	81	19	1	1	1	8.4	1	1	1	No	1		159	135	143	151	165	141	149	157	1.24	1	1	1	1	1	1	1	1	1	1	1	1	0	0
381	1	2	41	2	57	168	20.2	44	83	196	41.3	82	19	1	1	1	11.4	1	1	1	No	1		179	152	161	170	179	152	161	170	1.15	1	1	1	1	1	0	1	1	1	1	1	1	1	0
382	1	2	53	2	67	154	28.3	47	75	187	26.9	81	19	1	1	1	8.6	0	0	0	No	1		167	142	150	159	171	145	154	162	1.47	1	1	1	1	1	1	1	1	1	1	1	1	1	0
383	1	2	48	2	57	168	20.2	49	100	184	42.3	90	19	1	1	1	13.4	1	1	0	No	1		172	146	155	163	174	148	157	166	1.14	1	1	1	1	0	0	1	1	1	1	1	1	1	0
384	1	2	50	2	90	163	33.9	44	72	188	29.4	91	18	1	1	0	9.1	1	1	1	No	1		170	145	153	162	173	147	156	164	1.16	1	1	1	1	1	0	1	1	1	1	1	1	1	1
385	3	2	70	1	77	180	23.8	56	65	165	37	117	19	1	1	1	11.1	1	1	1	No	1		150	128	135	143	159	135	143	151	1.16	1	1	1	1	1	0	1	1	1	1	1	1	1	0
386	1	2	49	2	49	163	18.4	33	80	180	32.6	69	19	1	1	1	11.2	1	0	0	No	1		171	145	154	162	174	148	156	165	1.26	1	1	1	1	1	1	1	1	1	1	1	1	0	0
387	1	2	42	2	56	163	21.1	41	74	185	43.7	109	19	1	1	1	15	1	1	0	No	1		178	151	160	169	179	152	161	170	1.15	1	1	1	1	1	0	1	1	1	1	1	1	1	0
388	1	2	54	2	61	172	20.6	47	76	189	51.4	124	19	1	1	1	14	1	1	1	No	1		166	141	149	158	170	145	153	162	1.23	1	1	1	1	1	1	1	1	1	1	1	1	1	0
389	1	2	44	2	67	163	25.2	46	60	198	32.9	94	17	1	0	0	12	1	1	1	No	1		176	150	158	167	177	151	159	168	1.65	1	1	1	1	1	1	1	1	1	1	1	1	1	0
390	1	2	58	2	76	172	25.7	39	63	174	26.7	87	19	1	1	1	9.3	1	1	1	No	1		162	138	146	154	167	142	151	159	1.37	1	1	1	1	1	1	1	1	1	1	1	1	0	0
391	2	2	68	1	94	185	27.5	41	70	170	31	104	19	1	1	1	9	1	0	0	No	1		152	129	137	144	160	136	144	152	1.15	1	1	1	1	1	0	1	1	1	1	1	1	1	0
392	1	2	55	2	83	159	32.8	44	75	173	26	83	15	0	0	0	9.3	1	1	1	No	1		165	140	149	157	170	144	153	161	1.24	1	1	1	1	1	1	1	1	1	1	1	1	1	1
393	1	2	48	2	59	161	22.8	38	75	187	38	81	17	1	0	0	11	1	0	0	No	1		172	146	155	163	174	148	157	166	1.27	1	1	1	1	1	1	1	1	1	1	1	1	0	0
394	1	2	54	2	80	159	31.6	44	73	164	27.6	77	17	1	0	0	9.3	1	1	1	No	1		166	141	149	158	170	145	153	162	1.18	1	1	1	1	1	0	1	1	1	1	1	1	1	1
395	3	2	67	1	86	181	26.3	23	74	118	21.6	66	17	1	0	0	6.1	1	0	0	No	1		153	130	138	145	161	137	145	153	1.16	1	1	1	1	1	0	0	0	0	0	0	0	0	0
396	2	2	74	2	59	175	19.3	35	82	176	28.2	68	19	1	1	1	10	1	1	1	No	1		146	124	131	139	156	133	141	148	1.43	1	1	1	1	1	1	1	1	1	1	1	1	0	0
397	1	2	69	2	64	166	23.2	31	83	153	27.6	61	17	1	0	0	8.1	1	1	1	No	1		151	128	136	143	160	136	144	152	1.22	1	1	1	1	1	1	1	1	1	1	1	1	0	0
398	1	2	58	2	64	167	22.9	36	70	166	35.1	70	18	1	1	0	12	1	1	1	No	1		162	138	146	154	167	142	151	159	1.24	1	1	1	1	1	1	1	1	1	1	1	1	0	0
399	1	2	46	2	61	170	21.1	33	72	184	33.7	79	19	1	1	1	11.3	1	0	0	No	1		174	148	157	165	176	149	158	167	1.41	1	1	1	1	1	1	1	1	1	1	1	1	0	0
400	1	2	42	2	49	159	19.4	43	63	174	49.5	89	19	1	1	1	16	1	1	0	No	1		178	151	160	169	179	152	161	170	1.21	1	1	1	1	1	1	1	1	1	1	1	1	1	0
401	1	2	51	2	50	155	20.8	74	70	186	44.6	76	19	1	1	1	12	1	0	0	No	1		169	144	152	161	172	146	155	164	1.17	1	1	1	1	1	0	1	1	1	1	1	1	1	0
402	1	2	63	2	75	168	26.6	34	62	171	29.4	76	18	1	1	0	9.2	1	0	0	No	1		157	133	141	149	164	139	148	156	1.23	1	1	1	1	1	1	1	1	1	1	1	1	0	0
403	1	2	60	2	64	166	23.2	40	70	165	39.1	88	19	1	1	1	12	1	1	1	No	1		160	136	144	152	166	141	149	158	1.28	1	1	1	1	1	1	1	1	1	1	1	1	1	0
404	2	2	59	2	55	164	20.4	47	81	187	31.9	72	17	1	0	0	8.3	1	1	0	No	1		161	137	145	153	167	142	150	158	1.15	1	1	1	1	1	0	1	1	1	1	1	1	1	0
405	1	2	44	2	65	169	22.8	46	78	173	26.2	78	19	1	1	1	10.3	1	1	1	No	1		176	150	158	167	177	151	159	168	1.31	1	1	1	1	1	1	1	1	1	1	1	1	1	0
406	1	2	54	2	79	167	28.3	37	93	187	28.7	98	17	1	0	0	10.1	1	1	0	No	1		166	141	149	158	170	145	153	162	1.24	1	1	1	1	1	1	1	1	1	1	1	1	0	0
407	1	2	65	2	64	174	21.1	34	71	171	32.1	63	18	1	1	0	10.4	1	1	1	No	1		155	132	140	147	163	138	146	154	1.24	1	1	1	1	1	1	1	1	1	1	1	1	0	0
408	2	2	61	2	59	167	21.2	40	80	170	29.8	70	19	1	1	1	10	1	1	1	No	1		159	135	143	151	165	141	149	157	1.31	1	1	1	1	1	1	1	1	1	1	1	1	1	0
409	1	2	49	2	66	169	23.1	40	62	169	29.7	81	18	1	1	0	10.1	1	1	1	No	1		171	145	154	162	174	148	156	165	1.2	1	1	1	1	1	1	1	1	1	1	1	1	1	0
410	1	2	49	2	82	166	29.8	66	71	180	35.1	118	19	1	1	1	11.2	1	1	1	No	1		171	145	154	162	174	148	156	165	1.36	1	1	1	1	1	1	1	1	1	1	1	1	1	0
411	1	2	37	2	100	169	35	51	80	173	28.3	105	17	1	0	0	9.2	1	0	0	No	1		183	156	165	174	182	155	164	173	1.25	1	1	1	1	1	1	1	1	0	1	1	1	1	1
412	1	2	47	2	73	167	26.2	48	75	187	34.8	106	19	1	1	1	11.3	1	0	0	No	1		173	147	156	164	175	149	158	166	1.24	1	1	1	1	1	1	1	1	1	1	1	1	1	0
413	1	2	55	2	63	170	21.8	40	80	184	34.3	83	19	1	1	1	11.3	1	1	0	No	1		165	140	149	157	170	144	153	161	1.28	1	1	1	1	1	1	1	1	1	1	1	1	1	0
414	3	2	71	1	115	188	32.5	43	65	152	26	130	17	1	0	0	10	1	1	0	No	1		149	127	134	142	158	135	142	150	1.16	1	1	1	1	1	0	1	1	1	1	1	1	1	1
415	1	2	39	2	63	163	23.7	33	96	193	30.1	87	18	1	1	0	9.4	1	1	1	No	0		181	154	163	172	181	154	163	172	1.35	1	1	1	1	1	1	1	1	1	1	1	1	0	0
416	1	2	40	2	51	158	20.4	37	60	171	39.4	90	19	1	1	1	12	0	0	0	No	1		180	153	162	171	180	153	162	171	1.16	1	1	1	1	1	0	1	1	0	1	1	0	0	0
417	1	2	48	2	56	168	19.8	41	83	184	35.5	67	19	1	1	1	11.1	1	1	1	No	1		172	146	155	163	174	148	157	166	1.17	1	1	1	1	1	0	1	1	1	1	1	1	1	0
418	1	2	50	2	57	168	20.2	47	70	184	45.9	88	19	1	1	1	15	1	0	0	No	1		170	145	153	162	173	147	156	164	1.2	1	1	1	1	1	1	1	1	1	1	1	1	1	0
419	1	2	38	2	69	172	23.3	50	63	169	29.2	89	17	1	0	0	9.4	1	1	0	No	1		182	155	164	173	181	154	163	172	1.36	1	1	1	1	1	1	1	1	0	1	1	0	1	0
420	1	2	52	2	61	173	20.4	46	65	157	46.1	105	19	1	1	1	13.4	1	0	0	No	1		168	143	151	160	172	146	154	163	1.18	1	1	1	1	1	0	1	1	0	1	1	0	1	0
421	1	2	53	2	63	168	22.3	46	58	171	34.8	86	19	1	1	1	12.1	1	1	0	No	1		167	142	150	159	171	145	154	162	1.34	1	1	1	1	1	1	1	1	1	1	1	1	1	0
422	1	2	56	2	68	164	25.3	42	70	169	28.7	88	17	1	0	0	10.2	1	1	0	No	1		164	139	148	156	169	143	152	160	1.38	1	1	1	1	1	1	1	1	1	1	1	1	1	0
423	1	2	38	2	91	166	33	47	60	188	27.6	98	19	1	1	1	10.3	1	0	0	No	1		182	155	164	173	181	154	163	172	1.3	1	1	1	1	1	1	1	1	1	1	1	1	1	1
424	1	2	44	2	60	168	21.3	46	57	183	35.4	101	19	1	1	1	11.1	1	1	1	No	1		176	150	158	167	177	151	159	168	1.33	1	1	1	1	1	1	1	1	1	1	1	1	1	0
425	1	2	58	2	68	173	22.7	40	73	174	35.4	91	18	1	1	0	11	1	1	0	No	1		162	138	146	154	167	142	151	159	1.31	1	1	1	1	1	1	1	1	1	1	1	1	1	0
426	1	2	65	2	78	165	28.7	32	78	162	24.5	64	17	1	0	0	8	1	0	0	No	1		155	132	140	147	163	138	146	154	1.14	1	1	1	1	0	0	1	1	1	1	1	1	0	0
427	1	2	55	2	56	167	20.1	44	58	173	42.5	87	18	1	1	0	13.2	1	1	1	No	1		165	140	149	157	170	144	153	161	1.2	1	1	1	1	1	1	1	1	1	1	1	1	1	0
428	1	2	62	2	79	158	31.6	37	69	136	20.6	57	19	1	1	1	6	1	1	0	No	1		158	134	142	150	165	140	148	156	1.22	1	1	1	1	1	1	1	0	0	0	0	0	0	1
429	2	2	43	1	81	178	25.6	47	55	181	44.5	143	19	1	1	1	16.3	1	1	1	No	1		177	150	159	168	178	151	160	169	1.34	1	1	1	1	1	1	1	1	1	1	1	1	1	0
430	1	2	38	2	80	176	25.8	43	69	177	35.5	98	18	1	1	0	12.3	1	0	0	No	1		182	155	164	173	181	154	163	172	1.29	1	1	1	1	1	1	1	1	1	1	1	1	1	0
431	3	3	62	1	91	190	25.2	27	71	162	25	70	20	1	1	1	9	1	1	1	No	1		158	134	142	150	165	140	148	156	1.21	1	1	1	1	1	1	1	1	1	1	1	1	0	0
432	1	3	41	2	64	177	20.4	47	75	184	37.3	105	19	1	1	1	11.8	1	0	0	No	1		179	152	161	170	179	152	161	170	1.17	1	1	1	1	1	0	1	1	1	1	1	1	1	0
433	1	3	45	2	65	175	21.2	47	75	192	36.8	81	19	1	1	1	13.4	1	1	0	No	1		175	149	158	166	177	150	159	168	1.28	1	1	1	1	1	1	1	1	1	1	1	1	1	0
434	1	3	55	2	53	154	22.3	40	65	181	31.9	68	19	1	1	1	9.4	1	1	1	No	1		165	140	149	157	170	144	153	161	1.14	1	1	1	1	0	0	1	1	1	1	1	1	1	0
435	1	3	63	2	62	167	22.2	48	75	172	27	74	19	1	1	1	8.5	1	1	1	No	1		157	133	141	149	164	139	148	156	1.14	1	1	1	1	0	0	1	1	1	1	1	1	1	0
436	1	3	56	2	94	164	34.9	38	71	182	24.4	79	17	1	0	0	8.4	1	0	0	No	1		164	139	148	156	169	143	152	160	1.15	1	1	1	1	1	0	1	1	1	1	1	1	0	1
437	1	3	32	2	50	154	21.1	48	72	201	34.5	70	19	1	1	1	10.1	1	1	1	No	1	1	188	160	169	179	186	158	167	176	1.2	1	1	1	1	1	1	1	1	1	1	1	1	1	0
438	1	3	58	2	70	180	21.6	41	78	172	37.5	103	20	1	1	1	12.6	1	0	0	No	1		162	138	146	154	167	142	151	159	1.14	1	1	1	1	0	0	1	1	1	1	1	1	1	0
439	1	3	47	2	64	167	22.9	39	66	172	36.1	94	18	1	1	0	12.6	1	1	0	No	1		173	147	156	164	175	149	158	166	1.25	1	1	1	1	1	1	1	1	1	1	1	1	0	0
440	1	3	46	2	71	159	28.1	45	79	190	34.6	100	19	1	1	1	11.6	1	1	1	No	1		174	148	157	165	176	149	158	167	1.17	1	1	1	1	1	0	1	1	1	1	1	1	1	0
441	1	3	58	2	67	161	25.8	30	72	178	32.2	67	20	1	1	1	10.4	1	1	1	No	1		162	138	146	154	167	142	151	159	1.2	1	1	1	1	1	1	1	1	1	1	1	1	0	0
442	1	3	75	2	55	155	22.9	39	70	177	25.4	74	17	1	0	0	6.4	1	1	1	No	1		145	123	131	138	156	132	140	148	1.26	1	1	1	1	1	1	1	1	1	1	1	1	0	0
443	1	3	53	2	62	175	20.2	42	58	175	33.2	83	18	1	1	0	11.1	1	0	0	No	1		167	142	150	159	171	145	154	162	1.25	1	1	1	1	1	1	1	1	1	1	1	1	1	0
444	1	3	58	2	72	170	24.9	39	68	171	32	103	16	0	0	0	8.4	1	1	0	No	1		162	138	146	154	167	142	151	159	1.24	1	1	1	1	1	1	1	1	1	1	1	1	0	0
445	1	3	47	2	71	162	27.1	45	77	170	39.6	116	19	1	1	1	13.5	1	1	0	No	1		173	147	156	164	175	149	158	166	1.14	1	1	1	1	0	0	1	1	1	1	1	1	1	0
446	1	3	39	2	79	164	29.4	38	79	179	25.8	82	20	1	1	1	8.4	1	1	1	No	1		181	154	163	172	181	154	163	172	1.16	1	1	1	1	1	0	1	1	1	1	1	1	0	0
447	1	3	44	2	67	172	22.6	41	82	191	31.5	92	20	1	1	1	13	1	0	0	No	1		176	150	158	167	177	151	159	168	1.18	1	1	1	1	1	0	1	1	1	1	1	1	1	0
448	1	3	38	2	56	162	21.3	37	68	175	32.3	61	20	1	1	1	10.4	1	0	0	No	1		182	155	164	173	181	154	163	172	1.25	1	1	1	1	1	1	1	1	1	1	1	1	0	0
449	1	3	52	2	66	167	23.7	40	66	179	28.8	68	16	0	0	0	10.2	0	0	0	No	1	1	168	143	151	160	172	146	154	163	1.24	1	1	1	1	1	1	1	1	1	1	1	1	1	0
450	1	3	45	2	57	162	21.7	47	80	173	41.7	98	17	1	0	0	13.3	1	1	0	No	1		175	149	158	166	177	150	159	168	1.2	1	1	1	1	1	1	1	1	1	1	1	1	1	0
451	1	3	35	2	85	168	30.1	53	68		30.3	101	20	1	1	1	10	1	0	0	No	1		185	157	167	176	184	156	165	174	1.18	1	1	1	1	1	0							1	1
452	1	3	49	2	65	166	23.6	36	80	185	33.9	77	18	1	1	0	11.4	1	1	0	No	1		171	145	154	162	174	148	156	165	1.3	1	1	1	1	1	1	1	1	1	1	1	1	0	0
453	1	3	57	2	48	162	18.3	48	73	177	35	70	19	1	1	1	11.1	1	0	0	No	1		163	139	147	155	168	143	151	160	1.22	1	1	1	1	1	1	1	1	1	1	1	1	1	0
454	1	3	59	2	78	170	27	47	93	170	21	78	20	1	1	1	9	1	1	1	No	1		161	137	145	153	167	142	150	158	1.25	1	1	1	1	1	1	1	1	1	1	1	1	1	0
455	1	3	45	2	62	160	24.2	49	77	174	33.7	92	19	1	1	1	11.4	1	1	1	No	1		175	149	158	166	177	150	159	168	1.17	1	1	1	1	1	0	1	1	1	1	1	1	1	0
456	1	3	47	2	83	168	29.4	36	71	175	24.7	76	17	1	0	0	8.5	1	1	1	No	1		173	147	156	164	175	149	158	166	1.15	1	1	1	1	1	0	1	1	1	1	1	1	0	0
457	1	3	63	2	65	162	24.8	35	67	157	25.8	60	17	1	0	0	7.4	1	1	1	No	1		157	133	141	149	164	139	148	156	1.17	1	1	1	1	1	0	1	1	1	1	1	1	0	0
458	1	3	51	2	71	163	26.7	51	86	174	31.1	93	18	1	1	0	11.3	1	1	1	No	1		169	144	152	161	172	146	155	164	1.26	1	1	1	1	1	1	1	1	1	1	1	1	1	0
459	1	3	45	2	85	168	30.1	36	50	165	30.3	84	18	1	1	0	11.2	1	0	0	No	1		175	149	158	166	177	150	159	168	1.17	1	1	1	1	1	0	1	1	0	1	1	0	0	1
460	1	3	47	2	65	168	23	35	69	175	29.8	66	18	1	1	0	10.3	1	0	0	No	1	1	173	147	156	164	175	149	158	166	1.2	1	1	1	1	1	1	1	1	1	1	1	1	0	0
461	1	3	53	2	66	170	22.8	30	65	171	32.7	68	18	1	1	0	10.4	0	0	0	No	1		167	142	150	159	171	145	154	162	1.18	1	1	1	1	1	0	1	1	1	1	1	1	0	0
462	3	3	63	1	112	191	30.7	33	85	159	32.5	116	16	0	0	0	10.4	1	1	1	No	1		157	133	141	149	164	139	148	156	1.15	1	1	1	1	1	0	1	1	1	1	1	1	0	1
463	1	3	68	2	64	169	22.4	41	64	179	30.7	77	18	1	1	0	9.3	1	0	0	No	1		152	129	137	144	160	136	144	152	1.16	1	1	1	1	1	0	1	1	1	1	1	1	1	0
464	1	3	54	2	62	172	21	48	63	172	30.8	85	19	1	1	1	10.1	1	1	1	No	1		166	141	149	158	170	145	153	162	1.15	1	1	1	1	1	0	1	1	1	1	1	1	1	0
465	1	3	56	2	81	174	26.8	34	71	164	24.7	76	20	1	1	1	9.2	1	1	0	No	1		164	139	148	156	169	143	152	160	1.24	1	1	1	1	1	1	1	1	1	1	1	1	0	0
466	1	3	60	2	66	163	24.8	35	77	165	18.1	44	18	1	1	0	6.3	0	0	0	No	1		160	136	144	152	166	141	149	158	1.24	1	1	1	1	1	1	1	1	1	1	1	1	0	0
467	1	3	53	2	80	164	29.7	44	68	191	31.3	87	20	1	1	1	10.5	1	0	0	No	1		167	142	150	159	171	145	154	162	1.2	1	1	1	1	1	1	1	1	1	1	1	1	1	0
468	3	3	68	1	82	176	26.5	39	64	172	34.4	120	20	1	1	1	11.5	1	0	0	No	1		152	129	137	144	160	136	144	152	1.2	1	1	1	1	1	1	1	1	1	1	1	1	0	0
469	1	3	60	2	73	178	23	33	72	177	28.9	87	20	1	1	1	11.5	1	0	0	No	1		160	136	144	152	166	141	149	158	1.21	1	1	1	1	1	1	1	1	1	1	1	1	0	0
470	1	3	47	2	75	177	23.9	55	75	179	35.9	102	20	1	1	1	12.4	1	0	0	No	1		173	147	156	164	175	149	158	166	1.21	1	1	1	1	1	1	1	1	1	1	1	1	1	0
471	1	3	55	2	60	152	26	49	70	181	34.3	80	20	1	1	1	10.4	1	1	1	No	1	1	165	140	149	157	170	144	153	161	1.16	1	1	1	1	1	0	1	1	1	1	1	1	1	0
472	1	3	45	2	133	166	48.3	40	75	190	16.2	73	17	1	0	0	6.6	1	1	1	No	1		175	149	158	166	177	150	159	168	1.14	1	1	1	1	0	0	1	1	1	1	1	1	1	1
473	1	3	58	2	80	166	29	38	80	166	25	93	20	1	1	1	7	1	0	0	No	1		162	138	146	154	167	142	151	159	1.16	1	1	1	1	1	0	1	1	1	1	1	1	0	0
474	1	3	56	2	66	167	23.7	28	68	118	26.9	55	19	1	1	1	8.5	1	1	1	No	1		164	139	148	156	169	143	152	160	1.23	1	1	1	1	1	1	0	0	0	0	0	0	0	0
475	1	3	48	2	57	167	20.4	50	74	187	46.4	99	19	1	1	1	15.5	1	1	1	No	1		172	146	155	163	174	148	157	166	1.2	1	1	1	1	1	1	1	1	1	1	1	1	1	0
476	1	3	48	2	65	170	22.5	43	80	183	30.3	92	19	1	1	1	10.5	1	0	0	No	1		172	146	155	163	174	148	157	166	1.15	1	1	1	1	1	0	1	1	1	1	1	1	1	0
477	1	3	46	2	64	168	22.7	34	62	166	29.5	56	20	1	1	1	11.3	1	1	1	No	1		174	148	157	165	176	149	158	167	1.22	1	1	1	1	1	1	1	1	1	1	1	0	0	0
478	3	3	67	1	78	174	25.8	45	58	142	30.5	110	18	1	1	0	10.4	1	0	0	No	0		153	130	138	145	161	137	145	153	1.14	1	1	1	1	0	0	1	1	0	1	0	0	1	0
479	1	3	54	2	55	165	20.2	37	74	168	29.5	73	19	1	1	1	10.5	1	0	0	No	1		166	141	149	158	170	145	153	162	1.24	1	1	1	1	1	1	1	1	1	1	1	1	0	0
480	1	3	72	2	68	169	23.8	38	61	131	25.2	73	19	1	1	1	8.4	1	1	1	No	1		148	126	133	141	158	134	142	150	1.16	1	1	1	1	1	0	1	0	0	0	0	0	0	0
481	1	3	46	2	72	170	24.9	40	70	183	29.6	104	19	1	1	1	10.2	1	0	0	No	1		174	148	157	165	176	149	158	167	1.22	1	1	1	1	1	1	1	1	1	1	1	1	1	0
482	1	3	49	2	53	163	19.9	36	69	185	42.2	76	19	1	1	1	12	1	0	0	No	1	1	171	145	154	162	174	148	156	165	1.2	1	1	1	1	1	1	1	1	1	1	1	1	0	0
483	1	3	46	2	55	173	18.4	41	76	191	44.6	97	19	1	1	1	14.2	1	0	0	No	1		174	148	157	165	176	149	158	167	1.18	1	1	1	1	1	0	1	1	1	1	1	1	1	0
484	1	3	80	2	69	166	25	33	82	154	12.7	52	15	0	0	0	5.4	1	1	0	No	1		140	119	126	133	152	129	137	144	1.38	1	1	1	1	1	1	1	1	1	1	1	1	0	0
485	1	3	42	2	76	169	26.6	38	62	164	25.9	74	20	1	1	1	9.4	1	0	0	No	1		178	151	160	169	179	152	161	170	1.15	1	1	1	1	1	0	1	1	0	1	1	0	0	0
486	1	3	64	2	84	172	28.4	37	64	136	15	53	19	1	1	1	4.1	1	1	1	No	1	1	156	133	140	148	163	139	147	155	1.16	1	1	1	1	1	0	1	0	0	0	0	0	0	0
487	1	3	67	2	59	166	21.4	38	77	180	32.4	75	18	1	1	0	10	1	1	1	No	1		153	130	138	145	161	137	145	153	1.14	1	1	1	1	0	0	1	1	1	1	1	1	0	0
488	1	3	42	2	74	175	24.2	34	62	180	28.2	80	20	1	1	1	9.5	1	1	1	No	1	1	178	151	160	169	179	152	161	170	1.28	1	1	1	1	1	1	1	1	1	1	1	1	0	0
489	3	3	79	1	63	177	20.1	35	71	150	24.4	69	20	1	1	1	8.4	1	1	0	No	1		141	120	127	134	153	130	137	145	1.18	1	1	1	1	1	0	1	1	1	1	1	1	0	0
490	1	3	46	2	59	170	20.4	32	73	162	25.4	67	17	1	0	0	12	1	1	0	No	1		174	148	157	165	176	149	158	167	1.26	1	1	1	1	1	1	1	1	0	1	1	0	0	0
491	3	3	68	1	76	176	24.5	35	80	168	31.2	90	18	1	1	0	10	1	0	0	No	1		152	129	137	144	160	136	144	152	1.22	1	1	1	1	1	1	1	1	1	1	1	1	0	0
492	1	3	41	2	63	171	21.5	32	84	197	33.9	70	20	1	1	1	11.4	1	1	0	No	1		179	152	161	170	179	152	161	170	1.15	1	1	1	1	1	0	1	1	1	1	1	1	0	0
493	1	3	49	2	77	181	23.5	42	64	183	29.2	96	19	1	1	1	11.4	1	0	0	No	1		171	145	154	162	174	148	156	165	1.16	1	1	1	1	1	0	1	1	1	1	1	1	1	0
494	1	3	60	2	78	158	31.2	35	79	171	24	74	19	1	1	1	8.3	1	1	1	No	1		160	136	144	152	166	141	149	158	1.15	1	1	1	1	1	0	1	1	1	1	1	1	0	1
495	3	3	52	1	89	179	27.8	69	79	181	36.3	157	18	1	1	0	11.5	0	0	0	No	1		168	143	151	160	172	146	154	163	1.27	1	1	1	1	1	1	1	1	1	1	1	1	1	0
496	1	3	35	2	57	165	20.9	50	96	182	39.2	107	17	1	0	0	13.1	1	0	0	No	1		185	157	167	176	184	156	165	174	1.24	1	1	1	1	1	1	1	1	1	1	1	1	1	0
497	1	3	51	2	53	163	19.9	45	89	165	37.4	79	17	1	0	0	11.2	1	1	0	No	0		169	144	152	161	172	146	155	164	1.14	1	1	1	1	0	0	1	1	1	1	1	1	1	0
498	3	3	64	1	87	184	25.7	40	65	172	34.3	102	18	1	1	0	11.4	1	0	0	No	1		156	133	140	148	163	139	147	155	1.25	1	1	1	1	1	1	1	1	1	1	1	1	1	0
499	1	3	71	2	81	173	27.1	51	61	151	25.2	89	19	1	1	1	10	1	1	1	No	1		149	127	134	142	158	135	142	150	1.2	1	1	1	1	1	1	1	1	1	1	1	1	1	0
500	1	3	51	2	67	160	26.2	28	77	162	27.3	60	18	1	1	0	10.4	1	1	1	No	1		169	144	152	161	172	146	155	164	1.19	1	1	1	1	1	0	1	1	1	1	1	0	0	0
501	1	3	47	2	55	157	22.3	31	81	181	30.7	60	20	1	1	1	10.1	1	0	0	No	1		173	147	156	164	175	149	158	166	1.22	1	1	1	1	1	1	1	1	1	1	1	1	0	0
502	1	3	54	2	57	154	24	58	75	177	30	77	19	1	1	1	9.6	1	1	1	No	1		166	141	149	158	170	145	153	162	1.21	1	1	1	1	1	1	1	1	1	1	1	1	1	0
503	1	3	64	2	67	165	24.6	38	71	171	32.6	89	19	1	1	1	10.1	0	0	0	No	1		156	133	140	148	163	139	147	155	1.16	1	1	1	1	1	0	1	1	1	1	1	1	0	0
504	1	3	50	2	69	175	22.5	37	61	183	30.1	87	19	1	1	1	10.3	1	0	0	No	1		170	145	153	162	173	147	156	164	1.27	1	1	1	1	1	1	1	1	1	1	1	1	0	0
505	1	3	53	2	85	164	31.6	42	64	164	26.2	87	19	1	1	1	8	1	1	0	No	1		167	142	150	159	171	145	154	162	1.21	1	1	1	1	1	1	1	1	1	1	1	1	1	1
506	1	3	54	2	77	173	25.7	31	70	176	21.8	64	17	1	0	0	8.6	1	1	0	No	1	1	166	141	149	158	170	145	153	162	1.14	1	1	1	1	0	0	1	1	1	1	1	1	0	0
507	1	3	58	2	53	155	22.1	44	71	187	42.5	88	20	1	1	1	13.4	1	1	1	No	1		162	138	146	154	167	142	151	159	1.16	1	1	1	1	1	0	1	1	1	1	1	1	1	0
508	1	3	63	2	72	172	24.3	33	79	163	28.3	69	19	1	1	1	11	1	1	1	No	1		157	133	141	149	164	139	148	156	1.15	1	1	1	1	1	0	1	1	1	1	1	1	0	0
509	1	3	69	2	73	167	26.2	30	70	161	20.2	57	19	1	1	1	7	1	1	1	Yes	1	1	151	128	136	143	160	136	144	152	1.19	1	1	1	1	1	0	1	1	1	1	1	1	0	0
510	1	3	48	2	95	164	35.3	33	74	175	23.5	73	19	1	1	1	7.2	0	0	0	No	1		172	146	155	163	174	148	157	166	1.15	1	1	1	1	1	0	1	1	1	1	1	1	0	1
511	1	3	47	2	77	167	27.6	35	82	181	27	76	19	1	1	1	10	1	1	1	No	1		173	147	156	164	175	149	158	166	1.14	1	1	1	1	0	0	1	1	1	1	1	1	0	0
512	1	3	51	2	71	164	26.4	34	70	164	24.9	62	20	1	1	1	9.3	1	1	0	No	1		169	144	152	161	172	146	155	164	1.2	1	1	1	1	1	1	1	1	1	1	1	1	0	0
513	1	3	64	2	92	164	34.2	36	69	152	20.6	76	19	1	1	1	6.3	1	1	1	No	1		156	133	140	148	163	139	147	155	1.16	1	1	1	1	1	0	1	1	1	1	1	0	0	1
514	1	3	45	2	89	170	30.8	39	63	191	27.4	91	19	1	1	1	9.5	1	1	1	No	1		175	149	158	166	177	150	159	168	1.19	1	1	1	1	1	0	1	1	1	1	1	1	0	1
515	1	3	45	2	59	165	21.7	53	79	186	41	118	18	1	1	0	14.1	1	1	1	No	1		175	149	158	166	177	150	159	168	1.25	1	1	1	1	1	1	1	1	1	1	1	1	1	0
516	1	3	74	2	88	163	33.1	36	75	138	16.4	58	18	1	1	0	4.2	1	1	1	Yes	1	1	146	124	131	139	156	133	141	148	1.14	1	1	1	1	0	0	1	1	0	1	0	0	0	1
517	1	3	47	2	76	162	29	35	74	169	27	75	19	1	1	1	9.2	1	1	0	No	1		173	147	156	164	175	149	158	166	1.16	1	1	1	1	1	0	1	1	1	1	1	1	0	0
518	1	3	52	2	63	174	20.8	44	75	189	38.4	96	19	1	1	1	13.1	1	1	1	Yes	1		168	143	151	160	172	146	154	163	1.24	1	1	1	1	1	1	1	1	1	1	1	1	1	0
519	1	3	41	2	78	170	27	39	110	195	31.4	102	18	1	1	0	10	1	1	1	No	1		179	152	161	170	179	152	161	170	1.31	1	1	1	1	1	1	1	1	1	1	1	1	0	0
520	1	3	45	2	63	164	23.4	49	77	161	27.4	73	17	1	0	0	9.1	1	1	0	No	1	1	175	149	158	166	177	150	159	168	1.18	1	1	1	1	1	0	1	1	0	1	1	0	1	0
521	1	3	62	2	74	162	28.2	43	74	172	26.7	74	18	1	1	0	11	1	1	1	No	1		158	134	142	150	165	140	148	156	1.19	1	1	1	1	1	0	1	1	1	1	1	1	1	0
522	1	3	55	2	69	169	24.2	27	72	155	29.2	61	19	1	1	1	10.1	1	1	1	No	1		165	140	149	157	170	144	153	161	1.15	1	1	1	1	1	0	1	1	0	1	1	0	0	0
523	1	3	70	2	57	162	21.7	43	62	151	28.5	71	17	1	0	0	10.1	1	0	0	Yes	1		150	128	135	143	159	135	143	151	1.2	1	1	1	1	1	1	1	1	1	1	1	0	1	0
524	3	3	75	1	69	179	21.5	44	80	176	30.8	85	19	1	1	1	9.5	1	1	0	Yes	1		145	123	131	138	156	132	140	148	1.14	1	1	1	1	0	0	1	1	1	1	1	1	1	0
525	1	3	40	2	62	168	22	37	63	176	37.4	74					11	0	0	0	No	0		180	153	162	171	180	153	162	171	1.14	1	1	1	1	0	0	1	1	1	1	1	1	0	0
526	1	3	45	2	79	166	28.7	39	81	180	27.5	83	19	1	1	1	9.4	0	0	0	No	1		175	149	158	166	177	150	159	168	1.18	1	1	1	1	1	0	1	1	1	1	1	1	0	0
527	1	3	56	2	56	160	21.9	54	68	187	36.6	80	20	1	1	1	12.2	1	0	0	No	1		164	139	148	156	169	143	152	160	1.23	1	1	1	1	1	1	1	1	1	1	1	1	1	0
528	1	3	57	2	61	160	23.8	42	76	158	28.2	66	19	1	1	1	8.6	1	1	1	No	1		163	139	147	155	168	143	151	160	1.25	1	1	1	1	1	1	1	1	1	1	1	0	1	0
529	1	3	66	2	73	167	26.2	39	66	146	24.6	57	19	1	1	1	8.3	1	1	1	No	1		154	131	139	146	162	138	146	154	1.16	1	1	1	1	1	0	1	1	0	1	1	0	0	0
530	1	3	47	2	54	162	20.6	49	84	188	34	64	20	1	1	1	12.5	1	0	0	No	1		173	147	156	164	175	149	158	166	1.19	1	1	1	1	1	0	1	1	1	1	1	1	1	0
531	3	3	74	1				34	64	163	27.2	84	17	1	0	0	9.5	1	1	0	No	1		146	124	131	139	156	133	141	148	1.24	1	1	1	1	1	1	1	1	1	1	1	1	0
532	1	3	37	2	56	165	20.6	45	60	182	42.4	100	20	1	1	1	15.1	1	1	1	No	1		183	156	165	174	182	155	164	173	1.18	1	1	1	1	1	0	1	1	1	1	1	1	1	0
533	1	3	71	2	64	167	22.9	27	79	159	19	55	18	1	1	0	8.1	1	1	1	No	1		149	127	134	142	158	135	142	150	1.2	1	1	1	1	1	1	1	1	1	1	1	1	0	0
534	1	3	38	2	58	168	20.5	41	72	181	34.1	76	20	1	1	1	7.5	1	1	1	No	1		182	155	164	173	181	154	163	172	1.2	1	1	1	1	1	1	1	1	1	1	1	1	1	0
535	1	3	67	2	52	165	19.1	51	62	176	32.8	76	18	1	1	0	9.3	1	1	1	No	1		153	130	138	145	161	137	145	153	1.17	1	1	1	1	1	0	1	1	1	1	1	1	1	0
Note:
Breast cancer = 1
Colon cancer = 2
Prostate cancer = 3
Uppsala = 1
Linkøping = 2
Lund = 3
Male = 1
Female = 2
Yes = 1
No = 0
